# Supplementary material for: Effect of genomic and cellular environments on gene expression noise
Source: Genome Biol. 2024 May 24;25:137. doi: 10.1186/s13059-024-03277-9 (PMC11127367; doi:10.1186/s13059-024-03277-9)
Supplement: Supplementary file 9 — Additional file 9: Table S8. List of datasets from ENCODE. [file 13059_2024_3277_MOESM9_ESM.xlsx]

## Sheet: Sheet1
Data	Source Experiment	Source File
H3K27ac ChIP-seq	ENCSR000AKP	ENCFF437DPT
H3K4me3 ChIP-seq	ENCSR000EWA	ENCFF961SPZ
H2A.Z ChIP-seq	ENCSR000APC	ENCFF213OTI
H3K27me3 ChIP-seq	ENCSR000EWB	ENCFF031FSF
H3K36me3 ChIP-seq	ENCSR000AKR	ENCFF520LHY
H3K4me1 ChIP-seq	ENCSR000AKS	ENCFF759NWD
H3K4me2 ChIP-seq	ENCSR000AKT	ENCFF749KLQ
H3K79me3 ChIP-seq	ENCSR000APD	ENCFF945LQZ
H3K9ac ChIP-seq	ENCSR000AKV	ENCFF891CHI
H3K9me3 ChIP-seq	ENCSR000APE	ENCFF954LYH
H4K20me1 ChIP-seq	ENCSR000AKX	ENCFF909RKY
ATAC-seq	ENCSR868FGK	ENCFF698MIQ
