# Supplementary material for: Effect of genomic and cellular environments on gene expression noise
Source: Genome Biol. 2024 May 24;25:137. doi: 10.1186/s13059-024-03277-9 (PMC11127367; doi:10.1186/s13059-024-03277-9)
Supplement: Supplementary file 10 — Additional file 10: Table S9. Flux indices of clones. [file 13059_2024_3277_MOESM10_ESM.tsv]

mean	std	clone	experiment	flux_index
5.5	1.5	clone0	measured	0.2727272727272727
385.5833333333333	268.5865652923756	clone0	measured	0.6965720301509634
55.0	32.802438933713454	clone0	measured	0.5964079806129718
6.7	2.9	clone0	measured	0.43283582089552236
5.0	1.4142135623730951	clone0	measured	0.282842712474619
13.571428571428571	8.941989916873615	clone0	measured	0.6588834675591084
5.8	1.6	clone0	measured	0.27586206896551724
12.909090909090908	9.139868165495859	clone0	measured	0.7080179564820736
64.0	43.201080233407744	clone0	measured	0.675016878646996
47.18181818181818	30.126455247591345	clone0	measured	0.6385183193131114
4.5	0.5	clone0	measured	0.1111111111111111
8.0	2.7688746209726918	clone0	measured	0.34610932762158647
5.0	2.1213203435596424	clone0	measured	0.42426406871192845
755.5714285714286	713.4925882371784	clone0	measured	0.944308587192333
6.666666666666667	3.496029493900505	clone0	measured	0.5244044240850757
10.875	10.867813717579079	clone0	measured	0.9993391924210647
57.54545454545455	39.42856287322598	clone0	measured	0.6851724985868654
264.3333333333333	44.304501903180096	clone0	measured	0.16760845612804579
555.25	407.7983825781232	clone0	measured	0.734441031207786
4.0	0.0	clone0	measured	0.0
6.666666666666667	2.8674417556808756	clone0	measured	0.4301162633521313
21.727272727272727	13.403465692200038	clone0	measured	0.6168959105196671
7.125	3.6550478793033614	clone0	measured	0.512989176042577
120.08333333333333	57.99922173807354	clone0	measured	0.4829914370970732
9.0	5.656854249492381	clone0	measured	0.628539361054709
16.0	13.589211407093005	clone0	measured	0.8493257129433128
49.0	3.0	clone0	measured	0.061224489795918366
32.0	24.0	clone0	measured	0.75
5.5	3.5	clone0	measured	0.6363636363636364
37.77777777777778	25.112094376029596	clone0	measured	0.6647319099537246
227.66666666666666	111.33233532486817	clone0	measured	0.4890146500360242
3.3333333333333335	2.0548046676563256	clone0	measured	0.6164414002968976
44.166666666666664	25.248212257944566	clone0	measured	0.5716576360289336
11.0	4.381780460041329	clone0	measured	0.3983436781855753
35.5	25.5	clone0	measured	0.7183098591549296
5.25	3.418698582794336	clone0	measured	0.6511806824370163
7.555555555555555	4.716663394842472	clone0	measured	0.6242642728467978
10.285714285714286	9.129454462097405	clone0	measured	0.887585850481692
7.0	5.0	clone0	measured	0.7142857142857143
4.5	0.5	clone0	measured	0.1111111111111111
179.41666666666666	126.30812743270148	clone0	measured	0.7039932787702823
12.5	7.915175298121956	clone0	measured	0.6332140238497564
85.75	72.42826911273434	clone0	measured	0.8446445377578349
10.0	4.396968652757639	clone0	measured	0.4396968652757639
7.714285714285714	2.3733211036908783	clone0	measured	0.3076527356636324
25.666666666666668	24.997777679003566	clone0	measured	0.9739393900910479
9.0	0.0	clone0	measured	0.0
10.0	4.0	clone0	measured	0.4
5.25	2.48746859276655	clone0	measured	0.47380354147934284
12.285714285714286	8.923712963852237	clone0	measured	0.7263487296158797
11.777777777777779	9.646850698288105	clone0	measured	0.8190722290999334
152.66666666666666	110.9138805059533	clone0	measured	0.7265101343184714
139.08333333333334	92.31148207142067	clone0	measured	0.6637134720533541
13.0	14.422205101855956	clone0	measured	1.1094003924504583
12.6	7.889233169326408	clone0	measured	0.626129616613207
10.428571428571429	4.531071864901059	clone0	measured	0.4344863432096906
5.2	2.4	clone0	measured	0.4615384615384615
2.0	1.0	clone0	measured	0.5
616.75	347.2652984391041	clone0	measured	0.5630568276272462
9.25	8.870597499605086	clone0	measured	0.9589835134708201
179.27272727272728	157.06344456885793	clone0	measured	0.8761145488120878
47.666666666666664	40.54901012629312	clone0	measured	0.8506785341180375
26.9	20.637102509800158	clone0	measured	0.7671785319628311
4.6	1.7435595774162693	clone0	measured	0.37903469074266727
9.777777777777779	6.390579486465958	clone0	measured	0.6535819929340184
68.0	40.319556875871875	clone0	measured	0.5929346599392923
9.5	0.5	clone0	measured	0.05263157894736842
5.333333333333333	4.714045207910317	clone0	measured	0.8838834764831844
46.09090909090909	33.24141596769292	clone0	measured	0.7212141531452113
13.333333333333334	12.552113589175152	clone0	measured	0.9414085191881363
13.25	6.437196594791867	clone0	measured	0.48582615809749935
37.916666666666664	23.90069152881472	clone0	measured	0.6303479084522563
9.8	5.670978751503131	clone0	measured	0.5786713011737888
34.916666666666664	28.39148444320742	clone0	measured	0.8131212728364895
61.0	36.51027252705737	clone0	measured	0.5985290578206126
118.41666666666667	86.25587741649196	clone0	measured	0.7284099429964134
20.3	14.071602609511116	clone0	measured	0.6931823945571978
161.66666666666666	101.07368049541329	clone0	measured	0.6251980236829688
197.66666666666666	113.73238569359017	clone0	measured	0.5753746325139469
6.666666666666667	3.299831645537222	clone0	measured	0.4949747468305833
17.333333333333332	8.232726023485645	clone0	measured	0.4749649628934026
47.833333333333336	34.674278010588125	clone0	measured	0.7248977981307622
18.11111111111111	14.184846722584274	clone0	measured	0.783212395725512
30.88888888888889	21.21029333153779	clone0	measured	0.6866641726037415
4.25	1.0897247358851685	clone0	measured	0.25640582020827496
33.0	11.313708498984761	clone0	measured	0.3428396514843867
96.83333333333333	55.633972434915066	clone0	measured	0.5745332781574706
43.0	29.350545914080467	clone0	measured	0.6825708352111737
118.0	75.47666707484687	clone0	measured	0.6396327718207362
3.75	2.165063509461097	clone0	measured	0.5773502691896258
20.5	10.5	clone0	measured	0.5121951219512195
15.5	13.937359864766353	clone0	measured	0.8991845074042809
29.0	34.02939905434711	clone0	measured	1.1734275535981762
18.11111111111111	14.278534350901586	clone0	measured	0.7883853322583698
45.8	42.465986389109105	clone0	measured	0.9272049429936486
9.8	6.321392251711643	clone0	measured	0.6450400256848615
119.25	80.3462558762593	clone0	measured	0.6737631520021745
6.2	3.9698866482558417	clone0	measured	0.6403042981057809
9.2	3.54400902933387	clone0	measured	0.38521837275368154
7.888888888888889	3.6649827783268094	clone0	measured	0.4645752817597364
5.0	3.840572873934304	clone0	measured	0.7681145747868607
19.714285714285715	13.370695950625818	clone0	measured	0.67822370764044
114.33333333333333	52.59647220953976	clone0	measured	0.46002745372775306
3.0	1.0	clone0	measured	0.3333333333333333
20.666666666666668	17.98765008430939	clone0	measured	0.8703701653698092
203.33333333333334	175.08870767572517	clone0	measured	0.8610920049625828
55.5	44.55988479937233	clone0	measured	0.8028808071958978
3.5	2.0615528128088303	clone0	measured	0.5890150893739515
20.5	10.931605554537724	clone0	measured	0.5332490514408645
3.0	1.0	clone0	measured	0.3333333333333333
10.75	2.7726341266023544	clone0	measured	0.2579194536374283
75.5	59.968741857737854	clone0	measured	0.7942879716256669
6.857142857142857	3.833259389999639	clone0	measured	0.5590169943749475
10.142857142857142	6.4681322415267255	clone0	measured	0.6377031787420716
17.25	8.407585860400118	clone0	measured	0.4873962817623257
53.666666666666664	33.03365287433744	clone0	measured	0.6155339044907598
5.0	1.632993161855452	clone0	measured	0.32659863237109044
6.9	6.818357573492315	clone0	measured	0.9881677642742485
9.428571428571429	7.518684209680439	clone0	measured	0.7974362040570162
5.5	1.5	clone0	measured	0.2727272727272727
83.66666666666667	40.79079416840139	clone0	measured	0.4875393725306939
15.5	12.5	clone0	measured	0.8064516129032258
30.416666666666668	27.804251273661173	clone0	measured	0.9141123706409152
58.416666666666664	40.05716401455411	clone0	measured	0.6857146478953628
20.0	15.311578770474469	clone0	measured	0.7655789385237235
14.25	7.048936089935842	clone0	measured	0.4946621817498837
123.91666666666667	56.214556734789696	clone0	measured	0.4536480704892242
13.714285714285714	7.703696435835864	clone0	measured	0.5617278651130317
9.0	3.559026084010437	clone0	measured	0.39544734266782633
152.16666666666666	72.60146157084044	clone0	measured	0.4771180388007039
6.666666666666667	3.299831645537222	clone0	measured	0.4949747468305833
44.0	30.00476152689293	clone0	measured	0.6819263983384757
8.285714285714286	3.4522988495984492	clone0	measured	0.41665675771015764
30.0	16.3707055437449	clone0	measured	0.5456901847914967
6.4	2.33238075793812	clone0	measured	0.36443449342783124
7.0	3.22490309931942	clone0	measured	0.4607004427599172
4.6	2.5768197453450252	clone0	measured	0.5601782055097881
16.7	16.90591612424479	clone0	measured	1.0123303068410054
11.5	4.890466917040404	clone0	measured	0.42525799278612203
119.25	93.65995675847816	clone0	measured	0.785408442419104
4.75	1.479019945774904	clone0	measured	0.3113726201631377
69.66666666666667	56.50860308149744	clone0	measured	0.8111282738970924
39.666666666666664	22.95042967402184	clone0	measured	0.5785822606896263
105.41666666666667	79.93691088741309	clone0	measured	0.7582948068371202
10.75	7.495832175282475	clone0	measured	0.697286713979765
4.0	2.0	clone0	measured	0.5
23.916666666666668	15.364777541145491	clone0	measured	0.6424297229747243
75.91666666666667	48.83724387072728	clone0	measured	0.643300687649536
69.25	73.48143189495788	clone0	measured	1.061103709674482
21.545454545454547	10.857453546788085	clone0	measured	0.5039324430998688
12.6	13.35065541462291	clone0	measured	1.0595758265573738
69.18181818181819	32.954012534875936	clone0	measured	0.47633920878270075
40.583333333333336	28.93803245250482	clone0	measured	0.7130521343533015
5.8	2.785677655436824	clone0	measured	0.4802892509373835
6.75	3.344772040064913	clone0	measured	0.49552178371332045
51.75	26.733639856929322	clone0	measured	0.5165920745300352
12.777777777777779	7.284348179148339	clone0	measured	0.5700794227159569
37.666666666666664	25.463481476202126	clone0	measured	0.676021632111561
9.0	4.140393356054125	clone0	measured	0.46004370622823615
7.7	3.9	clone0	measured	0.5064935064935064
5.333333333333333	1.699673171197595	clone0	measured	0.3186887195995491
161.25	121.3576841407251	clone0	measured	0.7526057931207758
43.63636363636363	29.815410070732725	clone0	measured	0.6832698141209583
60.25	47.55369771812352	clone0	measured	0.7892729911721746
14.428571428571429	6.758214955722783	clone0	measured	0.4683911355451434
11.5	1.5	clone0	measured	0.13043478260869565
88.33333333333333	51.223909347968444	clone0	measured	0.5798933133732277
2.5	0.5	clone0	measured	0.2
213.0	115.82673842137373	clone0	measured	0.5437875043256982
51.333333333333336	32.706608234762314	clone0	measured	0.6371417188590061
24.875	14.785444700785973	clone0	measured	0.594389736715014
36.5	10.5	clone0	measured	0.2876712328767123
51.333333333333336	14.383632673594278	clone0	measured	0.28020063649858984
7.571428571428571	4.593695768803865	clone0	measured	0.6067145355023973
10.333333333333334	5.436502143433363	clone0	measured	0.5261131106548416
35.5	30.858548248418945	clone0	measured	0.8692548802371534
16.625	9.486009434952086	clone0	measured	0.5705870336813285
24.0	10.23067283548187	clone0	measured	0.4262780348117446
41.1	23.248440807933765	clone0	measured	0.5656554941103106
198.83333333333334	102.32125335866878	clone0	measured	0.5146081476546628
113.66666666666667	86.2219358529036	clone0	measured	0.7585507553041372
5.0	3.286335345030997	clone0	measured	0.6572670690061994
2.5	0.5	clone0	measured	0.2
87.6	69.68385752812485	clone0	measured	0.7954778256635257
55.81818181818182	51.06469725539479	clone0	measured	0.9148398531096786
21.083333333333332	15.483638317771296	clone0	measured	0.7344018174436979
182.0	105.59356040971439	clone0	measured	0.5801843978555735
8.333333333333334	2.6246692913372702	clone0	measured	0.3149603149604724
41.0	12.675435561221029	clone0	measured	0.30915696490782996
40.5	27.5	clone0	measured	0.6790123456790124
41.916666666666664	33.58188582488416	clone0	measured	0.8011583099375943
4.0	0.816496580927726	clone0	measured	0.2041241452319315
13.0	6.369570517030843	clone0	measured	0.4899669628485264
10.0	2.160246899469287	clone0	measured	0.2160246899469287
53.36363636363637	27.12017942845152	clone0	measured	0.5082146059846111
42.0	24.33447485906911	clone0	measured	0.5793922585492646
34.333333333333336	16.418147141366337	clone0	measured	0.4781984604281457
7.75	2.0463381929681126	clone0	measured	0.2640436378023371
134.33333333333334	64.66494843078092	clone0	measured	0.48137678732591255
59.333333333333336	47.33098585728193	clone0	measured	0.7977132447856505
573.4166666666666	300.67436935809627	clone0	measured	0.5243558250686173
2.0	0.0	clone0	measured	0.0
14.833333333333334	5.814254514170803	clone0	measured	0.39197221443848107
2.5	0.5	clone0	measured	0.2
4.0	0.0	clone0	measured	0.0
260.6666666666667	78.79227260475625	clone0	measured	0.3022721455425431
5.0	1.0	clone0	measured	0.2
62.583333333333336	34.49506808548466	clone0	measured	0.5511861744684633
3.5	1.5	clone0	measured	0.42857142857142855
48.333333333333336	34.003267816817576	clone0	measured	0.7035158858651912
34.75	22.023188536933823	clone0	measured	0.6337608212067287
54.0	39.62953444086872	clone0	measured	0.7338802674234948
164.83333333333334	77.59170201910912	clone0	measured	0.470728222562846
24.1	17.02028201881508	clone0	measured	0.7062357684155635
260.90909090909093	159.3141291145804	clone0	measured	0.6106116446900294
14.909090909090908	8.659776875716261	clone0	measured	0.5808386928834078
13.428571428571429	4.746642207381757	clone0	measured	0.3534733558688542
64.72727272727273	43.86982999136279	clone0	measured	0.6777642273946498
9.25	4.815340071064556	clone0	measured	0.520577304979952
19.7	6.450581369148055	clone0	measured	0.32744067863695714
40.5	23.90780904502404	clone0	measured	0.590316272716643
7.571428571428571	5.122977450583174	clone0	measured	0.6766196632845701
11.666666666666666	9.46337971105226	clone0	measured	0.8111468323759081
14.5	0.5	clone0	measured	0.034482758620689655
8.5	6.5	clone0	measured	0.7647058823529411
31.083333333333332	13.829065606741317	clone0	measured	0.44490291496218715
98.33333333333333	71.98302268976731	clone0	measured	0.7320307392179727
20.22222222222222	9.727141612550795	clone0	measured	0.48101249732394047
77.25	64.97579677592778	clone0	measured	0.8411106378760878
10.333333333333334	6.209312003399052	clone0	measured	0.6009011616192631
63.666666666666664	59.447923055019814	clone0	measured	0.9337370113353898
11.125	8.738385148298283	clone0	measured	0.7854728223189468
28.333333333333332	33.09917756615042	clone0	measured	1.1682062670406033
84.45454545454545	71.62194132623637	clone0	measured	0.8480531265754575
20.636363636363637	17.60306134156901	clone0	measured	0.8530117830716261
164.41666666666666	83.88231670355532	clone0	measured	0.5101813484250703
1415.6666666666667	1219.1938137784148	clone0	measured	0.8612153146539308
8.8	4.166533331199932	clone0	measured	0.4734696967272649
108.91666666666667	69.68674949770262	clone0	measured	0.6398171338733216
156.08333333333334	58.16278640352628	clone0	measured	0.37263931491848123
75.33333333333333	42.967688118192044	clone0	measured	0.5703675413919298
242.5	154.11440555639177	clone0	measured	0.635523321882028
91.25	55.36714579363229	clone0	measured	0.6067632415740525
8.25	3.191786333700926	clone0	measured	0.3868831919637486
251.91666666666666	168.81718827049443	clone0	measured	0.6701310814574705
18.0	5.0	clone0	measured	0.2777777777777778
11.0	7.2571803523590805	clone0	measured	0.6597436683962801
0.19148244546728937	0.01486486181434836	clone0	shuffled	0.07763041556144999
0.34540581336114423	0.5902855449628216	clone0	shuffled	1.70896239185656
3.618741690011762	6.599845132128933	clone0	shuffled	1.8237955890428537
0.3477565006964024	0.40906082542540656	clone0	shuffled	1.1762852013010217
12.836656576168215	10.619314801017474	clone0	shuffled	0.8272648518721512
0.25789624232933467	0.24688845582435706	clone0	shuffled	0.9573169953716479
2.639191315399184	4.8743450202709635	clone0	shuffled	1.8469085555981026
0.912821746224682	1.4572449023029665	clone0	shuffled	1.596417820160345
0.888191483197928	1.5935108624998013	clone0	shuffled	1.7941073435678254
7.225065725735039	20.63169912102049	clone0	shuffled	2.8555725171512583
0.6827226738240731	0.6812779492134152	clone0	shuffled	0.9978838777939427
0.1151716400558928	0.12935617927444099	clone0	shuffled	1.123160000254094
2.7173125413383117	4.237955910283589	clone0	shuffled	1.5596129800351715
0.5899539397285399	1.3799258946602297	clone0	shuffled	2.3390400533560056
0.8929037685490976	1.5872253334116955	clone0	shuffled	1.777599545795197
0.74267310171087	0.9905923267839497	clone0	shuffled	1.333820121533898
1.8515130925089591	2.875887862499558	clone0	shuffled	1.553263584327391
0.24289432516687695	0.310321352096231	clone0	shuffled	1.2775981978295678
5.346115007603616	10.019172483579897	clone0	shuffled	1.8741034319931267
1.3071145914928295	0.05688603154465888	clone0	shuffled	0.04352030947775625
0.8502881548383602	1.0316803099003689	clone0	shuffled	1.2133302152097971
0.8436945466365929	1.8585589121582042	clone0	shuffled	2.2028812673584186
0.2750338042985072	0.3924228076202098	clone0	shuffled	1.4268166366716681
7.439154143838889	22.194222024857194	clone0	shuffled	2.983433545766552
10.678092218577804	27.143883069352253	clone0	shuffled	2.5420161685930354
4.181100744710389	4.590203507076067	clone0	shuffled	1.097845707947421
1.1301584005092653	1.096703996243716	clone0	shuffled	0.9703984819734346
46.568169556492116	46.4747816547063	clone0	shuffled	0.997994597969488
0.05118614147917226	0.051095846191006135	clone0	shuffled	0.9982359426681366
0.34292394703780044	0.5734369453574769	clone0	shuffled	1.6721986035412892
2.5197615000455236	5.792779984965449	clone0	shuffled	2.298939794445146
0.2988322561857916	0.24655977055974215	clone0	shuffled	0.8250774990182106
0.8496805427950754	0.767832015228828	clone0	shuffled	0.9036714112612233
6.496669232557773	10.042902320251688	clone0	shuffled	1.545854030850474
0.09211248084046854	0.0910063635604335	clone0	shuffled	0.9879916676877833
0.7698576269043842	1.0828552081264173	clone0	shuffled	1.4065655392421113
1.4903187147769996	3.1208469113027024	clone0	shuffled	2.094080199328157
3.4572679161169675	4.0073165172539005	clone0	shuffled	1.1590992120028465
42.67993029203753	42.602186048926505	clone0	shuffled	0.998178435564935
0.0008352314155366588	0.0002708858644983759	clone0	shuffled	0.3243243243243244
2.0138520496654184	3.8019391179936872	clone0	shuffled	1.8878939585583467
1.3734364806508483	2.579212308320432	clone0	shuffled	1.8779261688885582
1.8273922796023694	4.828018895262358	clone0	shuffled	2.642026536476836
1.1983990645408145	1.954620099378808	clone0	shuffled	1.6310260556885128
4.085429662066659	6.770982403738768	clone0	shuffled	1.6573489115741116
0.08747356041093385	0.08874038477222759	clone0	shuffled	1.0144823687905518
1.6431936540471475	1.6065337670517008	clone0	shuffled	0.9776898560281351
0.20636988110367932	0.038962416843683054	clone0	shuffled	0.18879894990155324
0.4243991412918095	0.6685410835135306	clone0	shuffled	1.5752649297983694
32.319960063683986	74.34524284284751	clone0	shuffled	2.3002888214080697
0.5181820849633513	1.0952111572524743	clone0	shuffled	2.113564303038253
2.0543099822193525	3.531850901023835	clone0	shuffled	1.7192395167199823
2.3883555196380972	2.444952587175589	clone0	shuffled	1.0236970865820125
1.6227897406493583	1.1599013387921169	clone0	shuffled	0.714757623700519
3.2180834373610296	3.9069986542886253	clone0	shuffled	1.2140762445527318
0.9893428986141932	2.372595109834178	clone0	shuffled	2.3981524637792964
0.23839761981620394	0.24719182016556884	clone0	shuffled	1.0368887925816748
0.011174041910558003	0.008329740333325057	clone0	shuffled	0.7454545454545455
1.9938535244884579	5.7843231795965675	clone0	shuffled	2.9010772900585016
0.13354673119769928	0.10790999073934499	clone0	shuffled	0.8080316887696615
0.9493400337909592	1.5670221888695088	clone0	shuffled	1.6506437452258131
6.822892564408758	17.399675232861735	clone0	shuffled	2.550190416836721
13.377917384326093	23.525307718509065	clone0	shuffled	1.7585179398754482
1.3291782451562224	2.6122047673280138	clone0	shuffled	1.9652780030423935
3.200175373515238	8.504546483801906	clone0	shuffled	2.657525132586741
1.230190530582638	3.448986277455587	clone0	shuffled	2.803619595268785
11.308344864794094	8.22363208281884	clone0	shuffled	0.7272180129933258
2.629662152654719	1.836401096192688	clone0	shuffled	0.6983410756164204
1.5867077948023158	3.089461868706621	clone0	shuffled	1.9470893625322674
23.763688201340432	27.386771988007972	clone0	shuffled	1.1524630249299086
2.0142960014989013	4.155157108515854	clone0	shuffled	2.0628334194298508
3.296919877228506	9.160829687433448	clone0	shuffled	2.7786024618633824
0.07137842529532203	0.09161230180324949	clone0	shuffled	1.2834732823568404
2.615453812831412	3.054574810140749	clone0	shuffled	1.1678947627195746
2.529637547188693	5.570638779896615	clone0	shuffled	2.2021489940673638
7.79075835250227	22.727679723238644	clone0	shuffled	2.91726154180342
2.257122605199654	6.484487114083125	clone0	shuffled	2.872899814633481
0.6878657429458687	1.0853305859130151	clone0	shuffled	1.5778232846208549
0.8535143302384623	1.5468847889157322	clone0	shuffled	1.812371197661731
0.7111882634184443	0.9145744974790313	clone0	shuffled	1.2859808640302601
0.3922878794377312	0.3929429547849096	clone0	shuffled	1.001669884239394
6.005360906504499	17.501704816287436	clone0	shuffled	2.9143468791910694
0.5578969625417521	1.2148322101842353	clone0	shuffled	2.177520746213633
1.9345665161494376	2.8404407319864213	clone0	shuffled	1.4682569496964293
0.25552437859911376	0.40501598262553123	clone0	shuffled	1.5850385190093794
5.10589003689315	6.813424791504405	clone0	shuffled	1.3344245062610594
0.096030920116511	0.1844912451816645	clone0	shuffled	1.9211650264084488
16.02132076970166	45.236768859081636	clone0	shuffled	2.8235355567332547
1.7408356952049715	4.119177597884991	clone0	shuffled	2.366206994279254
0.053358871850669655	0.049314149197172724	clone0	shuffled	0.924197747943088
0.03813847233916716	0.03804817705100103	clone0	shuffled	0.9976324356318437
0.14636866211728905	0.136965761320011	clone0	shuffled	0.9357587842830506
0.13105608616578365	0.14807027837915934	clone0	shuffled	1.129823747306577
0.37265116246404806	0.720030812421212	clone0	shuffled	1.9321845332782983
12.707124975450968	25.792799529069775	clone0	shuffled	2.0297903403719695
0.3070807307597671	0.5378708582918631	clone0	shuffled	1.7515617374007288
0.7942486416202588	1.3340926673604188	clone0	shuffled	1.6796914687054219
0.5756460063522736	0.8097151449796044	clone0	shuffled	1.406619929686595
0.023228462880735726	0.020782505620429256	clone0	shuffled	0.8946999948784817
1.3199139485903781	2.0373584758892327	clone0	shuffled	1.5435540158243348
0.9314692623552171	1.4276003920890596	clone0	shuffled	1.5326328519734258
2.1202236614287875	3.087678453844576	clone0	shuffled	1.4562984604010292
0.8459690302210805	1.3375259070335788	clone0	shuffled	1.5810577683724873
0.03426706185904454	0.02586960005959489	clone0	shuffled	0.7549407114624507
0.11343345575869486	0.12350800051839661	clone0	shuffled	1.0888145802516425
2.3110872079417715	4.6711748962921975	clone0	shuffled	2.0212023502359715
1.9512623657515993	3.15320852437662	clone0	shuffled	1.6159838777816267
0.692491495312546	0.7018483030277383	clone0	shuffled	1.013511801630097
1.539641888887133	2.8914966502944917	clone0	shuffled	1.8780319444182512
12.453729308270372	12.062999022553507	clone0	shuffled	0.9686254393326675
0.1485301055777657	0.18422480289169188	clone0	shuffled	1.2403196118058206
0.5365402457386269	0.6795483239453842	clone0	shuffled	1.2665374673057108
0.5449901110535299	0.7038174978291657	clone0	shuffled	1.291431685739405
1.1985957792757478	2.244588559858942	clone0	shuffled	1.8726818487674268
1.6591382970158162	4.345669102911314	clone0	shuffled	2.6192325924412603
2.3928006814284415	5.050086945697456	clone0	shuffled	2.1105338964893146
0.5373999321280417	0.34377716021742516	clone0	shuffled	0.6397045099282155
0.5430855254395688	0.5495462294366839	clone0	shuffled	1.0118962920101504
12.51507205725237	21.455065557340497	clone0	shuffled	1.7143381563598334
0.1291674097216422	0.09584844838834196	clone0	shuffled	0.7420482348829079
0.6429306690203639	1.2256124094898166	clone0	shuffled	1.906290162448289
4.935766189380822	3.603910688930475	clone0	shuffled	0.7301623599359708
3.8197596941397607	10.507719605790658	clone0	shuffled	2.750884989417398
0.7945684374325136	0.7433636716151845	clone0	shuffled	0.935556506645561
0.07752352129551668	0.20057915903626372	clone0	shuffled	2.587332924051059
1.3522989180367098	1.7122813943685562	clone0	shuffled	1.2662003729578333
0.5695902023592654	1.2331319551175879	clone0	shuffled	2.164945868116948
1.6198458723927638	1.6948836907345832	clone0	shuffled	1.0463240482447733
2.5016159094278065	3.1645327921129036	clone0	shuffled	1.264995469602976
1.5332572595530534	2.1255386368948312	clone0	shuffled	1.3862896286005055
0.06270255302402683	0.06600624251537107	clone0	shuffled	1.0526882771436485
2.5961314273717915	4.789130835434302	clone0	shuffled	1.8447181775703114
24.665489818077564	43.36702321525408	clone0	shuffled	1.7582064469471832
0.8416423809964536	1.1171725648538973	clone0	shuffled	1.3273720407606289
1.196737631238558	1.5267449236749173	clone0	shuffled	1.2757557578387668
16.479296419114608	32.808976450538154	clone0	shuffled	1.9909209480862593
39.704824702984936	79.30296828745155	clone0	shuffled	1.9973131447042933
1.3687185518441685	2.638104834702963	clone0	shuffled	1.9274268118514675
0.638677384717372	1.090723644293871	clone0	shuffled	1.707784979386015
3.031404701224179	8.649287132859202	clone0	shuffled	2.8532274589949473
1.6677257551507818	2.8620705191955844	clone0	shuffled	1.716151777566582
0.9592218954034432	1.8188157878241993	clone0	shuffled	1.8961366463170817
1.077333775780245	1.4179512391923006	clone0	shuffled	1.316167070103569
8.701391977113156	23.4431661820701	clone0	shuffled	2.6941857399059264
2.366188026393313	3.0415772589503374	clone0	shuffled	1.2854334588052554
5.317895848899864	3.615919962256569	clone0	shuffled	0.6799531365407635
2.8324032918652224	5.01795022186433	clone0	shuffled	1.7716227898322559
3.693974595420674	9.218416216308043	clone0	shuffled	2.49552777859812
2.469145347572901	4.886555060720135	clone0	shuffled	1.9790471490564454
0.3636601687577892	0.8147971327837898	clone0	shuffled	2.240545439900717
3.195812104534855	5.267014922565036	clone0	shuffled	1.6480990591064928
1.5210200248271002	3.553608151886093	clone0	shuffled	2.336332259853084
0.5072337812732087	0.7914956834908645	clone0	shuffled	1.5604159516034781
2.939427663315959	3.5522630180407377	clone0	shuffled	1.2084879864107427
0.3377946730294745	0.3640036640279583	clone0	shuffled	1.0775885266734118
1.97092604590161	4.9411101697049995	clone0	shuffled	2.5069992757869635
12.759040251382082	34.74127848853983	clone0	shuffled	2.7228755301384515
2.4636768391833397	7.476275631228308	clone0	shuffled	3.034600769192824
2.4473022186519757	4.267707597381973	clone0	shuffled	1.7438416738463605
2.513768902754232	5.021665873152705	clone0	shuffled	1.9976640922125637
0.20032762140389607	0.15403421478242926	clone0	shuffled	0.7689115145627817
3.098768748499781	7.492675426526936	clone0	shuffled	2.417952430349762
0.8500090603113012	1.9076150025902616	clone0	shuffled	2.2442290225608073
6.95127365266262	17.47504168430655	clone0	shuffled	2.5139337850140455
0.4571005473506879	0.8181134703529486	clone0	shuffled	1.7897888661360348
1.5265095679144725	0.055870209552790095	clone0	shuffled	0.03659997338183759
0.457176330896113	0.8415822758119504	clone0	shuffled	1.8408264359669757
2.130381881347476	2.110787803815427	clone0	shuffled	0.990802551550215
4.665666646350227	7.078241474913015	clone0	shuffled	1.5170911278991723
6.5204654270628515	17.405790900962213	clone0	shuffled	2.6694092769390947
2.168740448451549	2.985199776335566	clone0	shuffled	1.3764670541682191
13.234738403263272	13.225663726802576	clone0	shuffled	0.9993143289890446
6.860906880726696	9.673099737498188	clone0	shuffled	1.4098864633582708
1.3359058890909428	1.6569930212573374	clone0	shuffled	1.2403516106848573
2.4599070109024037	3.3941082397241433	clone0	shuffled	1.3797709525934612
0.25309995011185327	0.5374535723508695	clone0	shuffled	2.123483517532702
1.9253551426552682	2.999870917240673	clone0	shuffled	1.558087051463936
0.0021670869159870067	0.0015482416752920258	clone0	shuffled	0.7144345083117601
1.8062646870929657	3.153956658094261	clone0	shuffled	1.7461209758633407
7.285678490082191	22.56402946579319	clone0	shuffled	3.0970388683097987
1.0705089569163555	1.7199015009208074	clone0	shuffled	1.6066203741770209
0.14650861981394653	0.26398016880058744	clone0	shuffled	1.8018063997587295
0.01338627647062807	0.009052102638654058	clone0	shuffled	0.6762225969645869
11.781200972480255	17.83338129032947	clone0	shuffled	1.5137150560445003
4.3709937878893905	7.727979300648843	clone0	shuffled	1.7680142493134108
0.5332990211238303	1.1094837042716121	clone0	shuffled	2.0804157898763393
69.06853638110029	91.46012446566013	clone0	shuffled	1.3241937538825133
1.143853185881128	0.3206131085884619	clone0	shuffled	0.2802921848239541
0.20805539314944696	0.25442358764670503	clone0	shuffled	1.2228646602011015
0.09812840441453664	0.07379382425376589	clone0	shuffled	0.7520128824476652
3.118359063728157	5.211096340373827	clone0	shuffled	1.671102087308604
2.8351366054840845	3.799273333292926	clone0	shuffled	1.3400671156175983
3.566944442921607	7.123707085677259	clone0	shuffled	1.9971455119840287
0.6979110937543501	1.3548195552066589	clone0	shuffled	1.9412494905597912
3.4696518562556475	7.13014167638067	clone0	shuffled	2.055002049708619
26.345095047077706	81.88142491174234	clone0	shuffled	3.108033004451997
1.2007617912478283	1.6477807831047706	clone0	shuffled	1.3722794938306635
4.077148294209136	6.774677864519159	clone0	shuffled	1.6616216472040968
0.2657616068949482	0.2820395302165735	clone0	shuffled	1.0612500936903944
1.6084374927105365	2.605120754317956	clone0	shuffled	1.6196593067025629
1.8704462016910803	3.1194747045509996	clone0	shuffled	1.6677703436381468
1.0374590002957171	0.5783074599709701	clone0	shuffled	0.5574268089689611
0.8914063716870095	1.07198854373742	clone0	shuffled	1.2025811995360252
0.08589339286802666	0.04304827863320022	clone0	shuffled	0.5011826544021024
0.13318555004503477	0.1286707856367285	clone0	shuffled	0.9661016949152543
1.8801059163730187	1.7089945681334624	clone0	shuffled	0.908988452858202
1.4576932714208641	1.0342309437437782	clone0	shuffled	0.7094983313846798
3.3042488447846576	6.198338368230516	clone0	shuffled	1.875869118639117
0.03781115191956495	0.013476571758794197	clone0	shuffled	0.3564179104477612
1.4507029111953365	2.0980712657754714	clone0	shuffled	1.4462446098262274
8.387360014086065	21.260488081806884	clone0	shuffled	2.534824789457133
3.6769501712976864	8.66131597558297	clone0	shuffled	2.35557066919027
1.7982269015247108	4.393648553420842	clone0	shuffled	2.4433226695115517
2.2946719007835377	5.82210555048808	clone0	shuffled	2.5372278923623313
11.381402987665867	23.22957794181937	clone0	shuffled	2.0410118126028474
2.0236713202258776	3.0196413082449443	clone0	shuffled	1.492159956048544
0.3198807328236595	0.5215579723297208	clone0	shuffled	1.6304763582533113
3.2697360360902055	5.245847327382161	clone0	shuffled	1.6043641656330445
4.568631191152868	4.999350059552601	clone0	shuffled	1.0942774433694316
2.1744595262657707	2.6875591532539587	clone0	shuffled	1.235966510661774
2.7709535859645	3.9459135111033414	clone0	shuffled	1.4240272847189777
4.098025854765834	6.4155993056763405	clone0	shuffled	1.5655341213172838
0.029022410538062097	0.03517018055857694	clone0	shuffled	1.2118283735409299
4.050195150691549	3.7978649679113117	clone0	shuffled	0.9376992531490358
0.010429105783187469	0.0	clone0	shuffled	0.0
10.360724032768161	24.085709097403797	clone0	shuffled	2.324712927516188
1.2172105829087574	1.3075320653354296	clone0	shuffled	1.074203661794356
0.27446256119073403	0.3995322363761855	clone0	shuffled	1.455689383072309
1.0521244600153652	2.419327793566949	clone0	shuffled	2.2994692030366988
4.939652649075639	8.157999518985667	clone0	shuffled	1.6515330324921287
3.3729127679794857	5.564398202584142	clone0	shuffled	1.6497308366256525
0.8922246727360149	1.0993757699337592	clone0	shuffled	1.2321736929360108
1.105588049318283	2.4839571055929404	clone0	shuffled	2.246729337500142
1.3033796500277761	2.2139730276756997	clone0	shuffled	1.6986401679882897
0.6996017362142182	1.2312054112616735	clone0	shuffled	1.7598661460220821
10.868635028702615	22.305962122229985	clone0	shuffled	2.052324147726271
3.785652530186844	5.2743612874223915	clone0	shuffled	1.3932502376709337
0.9035081976834742	1.3541678075533963	clone0	shuffled	1.4987886230865184
2.043568605231257	4.180103947032587	clone0	shuffled	2.0454923491837222
1.920832853639615	2.887221926880515	clone0	shuffled	1.5031094045532256
1.0233691730381278	1.3281170372899571	clone0	shuffled	1.2977887865696687
0.039859726269833924	0.027002581805141285	clone0	shuffled	0.6774402218004442
2.1682927343143916	3.2622786248750923	clone0	shuffled	1.5045379128232037
4.837056509048716	8.366963765894491	clone0	shuffled	1.729763493612769
1.4822122044616408	3.7382491351562885	clone0	shuffled	2.52207418337516
0.40324747003889466	0.32381019027474595	clone0	shuffled	0.8030061298177849
0.9030883245935021	1.0289875426875768	clone0	shuffled	1.1394096398608013
167.66666666666666	90.75363476038974	clone1	measured	0.5412741635808533
144.33333333333334	38.870154217456985	clone1	measured	0.2693082278345749
81.66666666666667	6.342099196813483	clone1	measured	0.07765835751200183
8.5	4.5	clone1	measured	0.5294117647058824
19.666666666666668	9.392668535736915	clone1	measured	0.4775933153764533
6.0	3.0	clone1	measured	0.5
31.333333333333332	23.612614331233118	clone1	measured	0.753594074401057
119.66666666666667	36.745370078721784	clone1	measured	0.3070643739168951
3.5	1.5	clone1	measured	0.42857142857142855
24.666666666666668	6.236095644623236	clone1	measured	0.2528146882955366
20.0	12.0	clone1	measured	0.6
38.666666666666664	22.425184255405547	clone1	measured	0.5799616617777297
37.5	3.5	clone1	measured	0.09333333333333334
214.66666666666666	121.79855864865105	clone1	measured	0.5673845899781882
196.0	66.8331255192114	clone1	measured	0.34098533428169087
149.33333333333334	106.93403989791506	clone1	measured	0.7160761600306811
443.3333333333333	85.69843768833958	clone1	measured	0.19330474666542763
285.0	71.01173611922657	clone1	measured	0.24916398638325113
14.5	6.5	clone1	measured	0.4482758620689655
112.0	61.079183578913906	clone1	measured	0.5453498533831599
25.0	20.06655592438988	clone1	measured	0.8026622369755952
49.333333333333336	31.562988170042175	clone1	measured	0.6397903007440982
119.0	8.0	clone1	measured	0.06722689075630252
8.666666666666666	1.699673171197595	clone1	measured	0.19611613513818404
109.0	35.52463933666322	clone1	measured	0.32591412235470846
241.0	59.40258131316068	clone1	measured	0.24648373988863354
18.0	14.719601443879744	clone1	measured	0.8177556357710969
18.333333333333332	1.247219128924647	clone1	measured	0.06803013430498075
4.0	2.0	clone1	measured	0.5
24.0	16.0	clone1	measured	0.6666666666666666
23.333333333333332	9.428090415820632	clone1	measured	0.40406101782088427
16.333333333333332	8.576453553512405	clone1	measured	0.525088993072188
176.0	138.4846561897743	clone1	measured	0.7868446374418995
345.0	70.78606265831337	clone1	measured	0.20517699321250252
27.0	20.992061991778385	clone1	measured	0.7774837774732736
28.0	5.887840577551898	clone1	measured	0.2102800206268535
6.0	3.0	clone1	measured	0.5
151.66666666666666	29.26127512980633	clone1	measured	0.19293148437234944
48.5	18.5	clone1	measured	0.38144329896907214
16.666666666666668	2.3570226039551585	clone1	measured	0.1414213562373095
2.0	0.0	clone1	measured	0.0
9.0	2.0	clone1	measured	0.2222222222222222
5.666666666666667	1.699673171197595	clone1	measured	0.2999423243289873
20.5	7.5	clone1	measured	0.36585365853658536
7.5	6.5	clone1	measured	0.8666666666666667
25.333333333333332	17.82008853949821	clone1	measured	0.7034245476117715
530.6666666666666	119.58911135866657	clone1	measured	0.22535636562562797
33.666666666666664	4.921607686744467	clone1	measured	0.146186366933004
21.666666666666668	18.624953392931992	clone1	measured	0.859613233519938
23.333333333333332	4.0276819911981905	clone1	measured	0.17261494247992246
8.666666666666666	2.0548046676563256	clone1	measured	0.2370928462680376
30.666666666666668	13.072447700751718	clone1	measured	0.4262754685027734
16.5	4.5	clone1	measured	0.2727272727272727
358.0	183.0	clone1	measured	0.5111731843575419
337.3333333333333	11.08552609887726	clone1	measured	0.032862231518410855
176.66666666666666	118.86780706127102	clone1	measured	0.6728366437430435
25.0	1.0	clone1	measured	0.04
14.0	11.224972160321824	clone1	measured	0.8017837257372732
388.0	69.41661664664065	clone1	measured	0.17890880579031096
16.666666666666668	3.6817870057290873	clone1	measured	0.22090722034374521
48.666666666666664	18.06162291219209	clone1	measured	0.3711292379217553
91.33333333333333	25.952948879762307	clone1	measured	0.2841563745959377
92.33333333333333	57.11003025349886	clone1	measured	0.6185201832508902
18.666666666666668	15.107025591499548	clone1	measured	0.8093049424017614
12.0	1.0	clone1	measured	0.08333333333333333
7.0	3.265986323710904	clone1	measured	0.46656947481584343
37.333333333333336	12.364824660660938	clone1	measured	0.33120066055341796
1685.0	219.16812420301147	clone1	measured	0.13007010338457653
280.0	21.95449840010015	clone1	measured	0.07840892285750053
21.0	6.48074069840786	clone1	measured	0.3086066999241838
206.66666666666666	95.57312499977293	clone1	measured	0.46245060483761097
318.0	19.61292091114087	clone1	measured	0.06167585192182663
43.5	23.5	clone1	measured	0.5402298850574713
12.5	1.5	clone1	measured	0.12
316.6666666666667	150.60839581141846	clone1	measured	0.4756054604571109
14.0	2.0	clone1	measured	0.14285714285714285
223.66666666666666	23.6267268622258	clone1	measured	0.10563365214109897
31.5	1.5	clone1	measured	0.047619047619047616
17.5	1.5	clone1	measured	0.08571428571428572
43.333333333333336	9.104333522498441	clone1	measured	0.21010000436534865
11.5	3.5	clone1	measured	0.30434782608695654
410.6666666666667	124.75665201592348	clone1	measured	0.3037905487400734
41.5	11.5	clone1	measured	0.27710843373493976
44.333333333333336	14.29063407348401	clone1	measured	0.32234512947708294
34.666666666666664	22.15601247717849	clone1	measured	0.6391157445339949
127.0	9.899494936611665	clone1	measured	0.0779487790284383
357.6666666666667	41.12041936664665	clone1	measured	0.1149685536812115
386.6666666666667	267.3603477622581	clone1	measured	0.6914491752472192
12.333333333333334	10.077477638553983	clone1	measured	0.8170927815043769
163.33333333333334	4.0276819911981905	clone1	measured	0.024659277497131777
9.0	4.0	clone1	measured	0.4444444444444444
1077.0	77.0	clone1	measured	0.07149489322191271
48.333333333333336	13.816254517375137	clone1	measured	0.2858535417387959
48.666666666666664	35.424410918022176	clone1	measured	0.7278988544799078
75.0	16.57307052620807	clone1	measured	0.22097427368277428
17.5	5.5	clone1	measured	0.3142857142857143
53.0	34.650637319776195	clone1	measured	0.653785609807098
87.66666666666667	20.368821489936252	clone1	measured	0.23234397136809412
23.0	14.445299120013633	clone1	measured	0.6280564834788536
157.5	21.5	clone1	measured	0.1365079365079365
7.0	2.160246899469287	clone1	measured	0.3086066999241838
196.0	33.67491648096547	clone1	measured	0.1718107983722728
23.666666666666668	9.843215373488935	clone1	measured	0.41591050873896906
464.0	57.29456053297439	clone1	measured	0.12347965632106549
27.0	6.0	clone1	measured	0.2222222222222222
5.666666666666667	3.8586123009300755	clone1	measured	0.6809315825170721
99.66666666666667	19.344824171395878	clone1	measured	0.19409522579995864
206.33333333333334	37.7477004450455	clone1	measured	0.18294523640571325
35.0	14.98888477061141	clone1	measured	0.4282538505888974
189.33333333333334	82.76204175559926	clone1	measured	0.4371234599767566
13.666666666666666	4.4969125210773475	clone1	measured	0.32904237959102545
42.666666666666664	21.202725191719	clone1	measured	0.4969388716809141
61.0	15.57776192739723	clone1	measured	0.25537314635077424
19.5	8.5	clone1	measured	0.4358974358974359
305.6666666666667	77.63303993074655	clone1	measured	0.25397941089666265
169.0	76.77239087067694	clone1	measured	0.4542745021933547
129.66666666666666	40.0194397206602	clone1	measured	0.30863321121331777
38.0	12.96148139681572	clone1	measured	0.34109161570567686
16.0	9.93310961716756	clone1	measured	0.6208193510729725
111.66666666666667	10.208928554075703	clone1	measured	0.09142324078276748
131.66666666666666	66.89461031270673	clone1	measured	0.5080603314889119
52.333333333333336	30.944394574067136	clone1	measured	0.5912941638356777
48.0	2.0	clone1	measured	0.041666666666666664
132.66666666666666	42.279493321887806	clone1	measured	0.3186896481549332
192.33333333333334	49.91548412622635	clone1	measured	0.25952591400117686
532.3333333333334	102.82779563695584	clone1	measured	0.19316429988157013
21.333333333333332	8.178562764256865	clone1	measured	0.3833701295745406
27.0	13.73559851869101	clone1	measured	0.50872587106263
9.666666666666666	2.357022603955158	clone1	measured	0.24382992454708532
596.3333333333334	181.48339379189	clone1	measured	0.3043321304503465
178.0	59.031065267930465	clone1	measured	0.3316351981344408
151.66666666666666	68.33414633662701	clone1	measured	0.4505548110107276
56.333333333333336	8.73053390247253	clone1	measured	0.1549798917598674
14.0	3.559026084010437	clone1	measured	0.25421614885788835
434.6666666666667	89.57058048761819	clone1	measured	0.2060672863978946
22.5	5.5	clone1	measured	0.24444444444444444
38.666666666666664	18.696404883173543	clone1	measured	0.4835277124958675
1.4934915908750594	1.0109701445121815	clone1	shuffled	0.6769171990582409
5.169284853793116	7.299235451572784	clone1	shuffled	1.412039703367624
4.337326642452481	3.974494904811795	clone1	shuffled	0.9163466882827327
0.6339067836592617	0.49548410690059164	clone1	shuffled	0.7816355963890818
1.0666883375358267	1.507695095697094	clone1	shuffled	1.413435436240021
2.4660320412830057	2.3591224200943133	clone1	shuffled	0.9566471078238422
66.45514242953017	93.97180340189809	clone1	shuffled	1.4140636821529187
7.019969555438673	8.850990577117933	clone1	shuffled	1.2608303365447915
0.4251102166861178	0.42185958631213727	clone1	shuffled	0.9923534409515717
2.352779176100643	3.2760575598736215	clone1	shuffled	1.3924203313050252
8.305360605520203	6.436022402260995	clone1	shuffled	0.774923896499239
0.08164951432421878	0.0978295502657022	clone1	shuffled	1.1981645093103035
1.6978335902986745	1.5299746495978477	clone1	shuffled	0.9011334552102377
2.979992821524591	2.29135060944436	clone1	shuffled	0.7689114527034613
0.014071015739221189	0.011816849028374406	clone1	shuffled	0.8398007114323968
2.73007051309545	3.5468077075210687	clone1	shuffled	1.2991634064057829
0.16865654907962765	0.22488922166111924	clone1	shuffled	1.3334152921327858
0.2924890121921213	0.3893956598424293	clone1	shuffled	1.3313172242745819
0.7277800226189697	0.7188407890905233	clone1	shuffled	0.9877171215880893
0.3052958938970167	0.21542661439201352	clone1	shuffled	0.7056322037029487
0.09930976776804344	0.0983746364341663	clone1	shuffled	0.9905836922702175
1.5014526254483727	1.3135448766679425	clone1	shuffled	0.8748493654774382
0.7809639473488176	0.6260172328557466	clone1	shuffled	0.8015955601803677
0.22002704343880572	0.21721546686273938	clone1	shuffled	0.9872216772441961
1.2553076699075152	1.4094775130392019	clone1	shuffled	1.1228143879205685
4.5454046094239695	5.397234948881276	clone1	shuffled	1.1874047334952778
1.352548170655085	1.3651660887514356	clone1	shuffled	1.0093289971995891
0.2364683104923877	0.31984468199654337	clone1	shuffled	1.3525900418984036
8.234049901691005	8.168630965414648	clone1	shuffled	0.9920550716770709
0.37350645949917716	0.033273813689217197	clone1	shuffled	0.08908497522059722
8.37232208630273	11.715581459366483	clone1	shuffled	1.3993228328534308
1.2324629620014855	1.4593259671125844	clone1	shuffled	1.1840728785412584
0.11742149765269873	0.08496854652150979	clone1	shuffled	0.7236200203545686
0.9476189508740961	1.3299938313927981	clone1	shuffled	1.4035112216424064
0.04318372156544942	0.02344247672994022	clone1	shuffled	0.542854480348821
1.4070865247074245	1.9464099896780531	clone1	shuffled	1.3832909032248533
0.0013657162335126447	0.0005530586400175174	clone1	shuffled	0.40495867768595056
0.062303748834626436	0.0632623485656203	clone1	shuffled	1.015385907733069
0.06383876873345055	0.05661514568016054	clone1	shuffled	0.8868458274398869
1.4408343886595139	1.0709565023885828	clone1	shuffled	0.7432891044368752
2.6091726468483554	2.093405960843448	clone1	shuffled	0.8023255813953489
0.07676228185222725	0.007347779074518446	clone1	shuffled	0.09572121746801943
0.10496827249312063	0.14717125116478402	clone1	shuffled	1.4020546177363191
0.07359065985539211	0.05914341374881206	clone1	shuffled	0.803680981595092
3.873803305259023	3.8705526748850425	clone1	shuffled	0.9991608685011013
4.653871824333527	5.611678729607922	clone1	shuffled	1.2058086130061307
2.927862341823348	4.135372093995039	clone1	shuffled	1.4124202613363663
0.3004726205874762	0.19265470245534683	clone1	shuffled	0.6411722375192568
0.470453500560207	0.6329899848973987	clone1	shuffled	1.3454889466092745
6.603685703170794	7.059752587294354	clone1	shuffled	1.0690624758087104
68.54236316313423	92.53119037934951	clone1	shuffled	1.3499854120745836
5.314908579783035	7.4835340697049	clone1	shuffled	1.4080268658187143
9.77754627069173	2.791738432609241	clone1	shuffled	0.28552546368177245
0.009401996880297792	0.0008916659706404871	clone1	shuffled	0.09483793517406965
3.807090136518951	2.9716395461559872	clone1	shuffled	0.7805540293493377
0.0184051895711952	0.006819569530733326	clone1	shuffled	0.3705242754688169
0.012709061809382131	0.009864760232149185	clone1	shuffled	0.7761989342806395
0.20445110623014914	0.2771206139907303	clone1	shuffled	1.3554370974093806
1.03922352071863	1.460831868120439	clone1	shuffled	1.4056955399837987
0.6721957481453725	0.8479453644972889	clone1	shuffled	1.2614560071777006
0.02937606708337942	0.017107773578142266	clone1	shuffled	0.5823711366666102
4.656069009678903	4.838993268646816	clone1	shuffled	1.0392872740046712
0.710112244567798	0.875662330340918	clone1	shuffled	1.2331322787904893
3.242533896474947	4.5643489452049435	clone1	shuffled	1.407648799035526
0.0023815382253815544	0.0009368136147235499	clone1	shuffled	0.3933649289099526
4.290072108312208	5.99629703531422	clone1	shuffled	1.3977147432315005
0.17603818888720837	0.20333244058964953	clone1	shuffled	1.1550473330529956
0.03439498018394655	0.03441008945723012	clone1	shuffled	1.0004392871634977
0.052296021062880886	0.06122420431217331	clone1	shuffled	1.1707239493145598
5.190587017192975	7.2841845282731885	clone1	shuffled	1.4033450367261955
0.879175122444173	1.1927353674588952	clone1	shuffled	1.3566527725932476
0.02620820739021786	0.025573148286642318	clone1	shuffled	0.9757686935958628
0.9287547602547231	0.9283935791020587	clone1	shuffled	0.9996111124614151
1.283671677302699	1.179583783869198	clone1	shuffled	0.9189139284803615
3.477723023718315	4.892638808933238	clone1	shuffled	1.4068511999273945
0.017178678573605333	0.015733953962947328	clone1	shuffled	0.9159001314060446
5.008363601066388	5.161573454920731	clone1	shuffled	1.0305908009198297
0.040181403233925744	0.01760758119239443	clone1	shuffled	0.4382022471910113
1.4288100661187249	0.34097758193733063	clone1	shuffled	0.238644442688996
0.14721141814017288	0.07916208506677785	clone1	shuffled	0.5377441917677928
0.12035233221442422	0.11999115106175973	clone1	shuffled	0.9969989683953859
0.6535422465317204	0.8520949998730468	clone1	shuffled	1.3038101276467204
0.26335749484752513	0.2293161712088959	clone1	shuffled	0.8707410105858655
0.0840122410312324	0.05913266675235482	clone1	shuffled	0.7038577477104991
0.2592151985029041	0.3462430914525469	clone1	shuffled	1.335736073549205
2.0672880487413963	1.5907701901237594	clone1	shuffled	0.7694961479084882
0.2986817640388481	0.3682265443387919	clone1	shuffled	1.2328390570604049
1.3474916345177819	1.8000422290173386	clone1	shuffled	1.335846682017813
7.096306696975785	8.805930041302357	clone1	shuffled	1.240917341559541
0.9613212608533056	0.14916765017799952	clone1	shuffled	0.15516940720274155
0.8060660374590004	0.6009151427455638	clone1	shuffled	0.7454912064523357
0.06543022318737853	0.057642254583050216	clone1	shuffled	0.8809729170260479
0.8564056606116152	0.2636872666634251	clone1	shuffled	0.30789995768489997
3.90486488438817	4.089249145765635	clone1	shuffled	1.0472191143193306
0.015749003177641684	0.016870528782280497	clone1	shuffled	1.071212481957652
0.19068107478481505	0.12241783693122434	clone1	shuffled	0.6420030780158635
0.6585762088469819	0.8560809330725851	clone1	shuffled	1.2998965367597919
0.1466846956258705	0.184394832442934	clone1	shuffled	1.2570829673549981
0.25321808644720395	0.30804667180585177	clone1	shuffled	1.2165271293529012
5.07089308812143	3.705267149896951	clone1	shuffled	0.7306932103491871
0.2520066246643085	0.3206084670229092	clone1	shuffled	1.2722223768918115
0.0911079457596204	0.0938571924962379	clone1	shuffled	1.0301757076585958
1.4033392702485303	1.5275439801740345	clone1	shuffled	1.0885065447527222
1.5881210528731584	2.193529610604672	clone1	shuffled	1.3812105863317128
0.7456133420317794	0.7010074696777135	clone1	shuffled	0.9401755979412655
5.647405929240097	7.605914395523657	clone1	shuffled	1.3467978910712182
18.713931735257226	26.44450855189908	clone1	shuffled	1.4130920709771198
0.018051533025877878	0.024110774681812528	clone1	shuffled	1.3356635498629612
8.800238981529345	11.42797219822142	clone1	shuffled	1.2985979383295583
0.2945507546052478	0.3906551962459827	clone1	shuffled	1.326274640747509
0.5164439006661535	0.7275219584528636	clone1	shuffled	1.408714397661476
0.33391197563833125	0.20631270361627277	clone1	shuffled	0.6178655414256105
0.02684779901472791	0.015338568325976427	clone1	shuffled	0.5713156716333485
4.721326166897296	4.317593359684509	clone1	shuffled	0.91448741456511
0.002987269116829311	0.0032166090239444754	clone1	shuffled	1.0767724293144991
0.07277800226189697	0.09369605778157498	clone1	shuffled	1.287422777069407
0.022242739318255527	0.014756643276132263	clone1	shuffled	0.6634364169354303
0.2291242937215429	0.2456917140879395	clone1	shuffled	1.0723075676406937
0.024229235657910284	0.012184865051835471	clone1	shuffled	0.5028992752339423
1.1641470518964645	1.553461359505359	clone1	shuffled	1.3344202151907514
0.018781419938554058	0.012255568940506043	clone1	shuffled	0.6525368678514076
0.10197347876894414	0.011281647584775971	clone1	shuffled	0.1106331540413406
1.7218634238618842	0.7413920373100131	clone1	shuffled	0.430575402808186
3.2336924828420144	4.561434862541188	clone1	shuffled	1.4105963652215479
9.213189432742425	10.800306538277246	clone1	shuffled	1.1722657628089597
3.4740585399402395	4.895217054948939	clone1	shuffled	1.409077307900847
2.4838653606958156	3.4979744076798682	clone1	shuffled	1.40827858990713
0.02812698226374802	0.017419152345152778	clone1	shuffled	0.6193039900908166
0.9356849236214729	1.245525000092437	clone1	shuffled	1.331137190147042
2.407182087220734	2.4921572018069638	clone1	shuffled	1.0353006592385954
2.54009675140127	3.3447412924989837	clone1	shuffled	1.3167771230185714
0.28815483836014727	0.2020717725644163	clone1	shuffled	0.7012610779481656
1.2851803610758081	1.4811692698473489	clone1	shuffled	1.1524991469737997
4.446440973593895	4.939461581539142	clone1	shuffled	1.1108798274559701
0.03502704720110943	0.0463121323530531	clone1	shuffled	1.3221820294228577
0.039470327839617514	0.027438480691481318	clone1	shuffled	0.6951672862453531
0.04982042524565961	0.05819118300691628	clone1	shuffled	1.168018593177021
15.75	11.211043662389331	clone2	measured	0.7118122960247194
10.333333333333334	3.858612300930075	clone2	measured	0.37341409363839434
8.0	6.0	clone2	measured	0.75
5.75	1.299038105676658	clone2	measured	0.22591967055246226
7.333333333333333	4.109609335312651	clone2	measured	0.5604012729971798
12.0	5.830951894845301	clone2	measured	0.4859126579037751
7.5	3.774917217635375	clone2	measured	0.5033222956847166
8.25	3.5619517121937516	clone2	measured	0.4317517226901517
16.333333333333332	8.498365855987975	clone2	measured	0.5203081136319169
116.0	56.81109046656295	clone2	measured	0.4897507798841634
71.0	31.874754901018456	clone2	measured	0.44894020987349936
6.0	2.516611478423583	clone2	measured	0.41943524640393054
34.0	8.831760866327848	clone2	measured	0.25975767253905435
10.333333333333334	6.182412330330469	clone2	measured	0.5982979674513357
10.333333333333334	6.342099196813483	clone2	measured	0.6137515351754983
17.0	5.431390245600108	clone2	measured	0.3194935438588299
15.714285714285714	13.100864592126143	clone2	measured	0.8336913831353001
28.666666666666668	15.520595635763755	clone2	measured	0.5414161268289681
8.0	3.7416573867739413	clone2	measured	0.46770717334674267
20.25	23.25268801665734	clone2	measured	1.1482808897114736
151.0	118.17219075005195	clone2	measured	0.7825972897354434
47.0	26.391286440793294	clone2	measured	0.5615167327828361
43.875	24.685205589583408	clone2	measured	0.5626257684235535
20.555555555555557	8.642416214502248	clone2	measured	0.4204418698947039
17.333333333333332	1.699673171197595	clone2	measured	0.09805806756909202
28.25	13.663363421939708	clone2	measured	0.48365888219255604
91.0	32.101401838549044	clone2	measured	0.352762657566473
28.0	21.64871050817269	clone2	measured	0.773168232434739
159.44444444444446	90.3008688417794	clone2	measured	0.5663469125965258
441.77777777777777	351.75679027727784	clone2	measured	0.7962301590783453
5.333333333333333	2.494438257849294	clone2	measured	0.46770717334674267
33.166666666666664	30.383200767675696	clone2	measured	0.9160764050555487
31.4	19.925862591115095	clone2	measured	0.6345816111820094
30.333333333333332	12.710450643291745	clone2	measured	0.41902584538324433
5.0	4.0	clone2	measured	0.8
2013.0	219.45538650638463	clone2	measured	0.1090190693027246
61.666666666666664	42.28737662970148	clone2	measured	0.6857412426438078
17.5	9.313968005098578	clone2	measured	0.5322267431484902
11.0	5.612486080160912	clone2	measured	0.5102260072873557
9.0	4.898979485566356	clone2	measured	0.5443310539518174
237.66666666666666	194.97008317517162	clone2	measured	0.8203509811017039
30.333333333333332	18.66071333637121	clone2	measured	0.6151883517485014
5.5	0.5	clone2	measured	0.09090909090909091
6.5	1.5	clone2	measured	0.23076923076923078
41.5	15.628499608087784	clone2	measured	0.37659035200211527
12.333333333333334	6.018490028422597	clone2	measured	0.48798567798021053
45.0	20.506096654409877	clone2	measured	0.45569103676466394
18.0	12.0	clone2	measured	0.6666666666666666
17.555555555555557	9.0934788736045	clone2	measured	0.5179829738129145
17.0	10.03327796219494	clone2	measured	0.5901928213055847
9.333333333333334	8.692269873603532	clone2	measured	0.9313146293146641
76.33333333333333	68.43163660828878	clone2	measured	0.8964843223793291
88.75	22.487496525847426	clone2	measured	0.2533802425447597
4.0	1.0	clone2	measured	0.25
165.25	74.27104078979909	clone2	measured	0.44944654033161324
20.285714285714285	13.55111261340649	clone2	measured	0.6680125936186299
10.0	2.8284271247461903	clone2	measured	0.282842712474619
46.75	45.1185937280851	clone2	measured	0.9651036091569006
13.714285714285714	5.118992247762548	clone2	measured	0.37325985139935247
37.333333333333336	21.23414441151065	clone2	measured	0.5687717253083209
30.88888888888889	22.32310434626692	clone2	measured	0.7226904284762672
7.666666666666667	0.4714045207910317	clone2	measured	0.061487546190134565
39.666666666666664	8.178562764256865	clone2	measured	0.20618225456109746
22.8	18.998947339260667	clone2	measured	0.8332871640026608
12.142857142857142	8.475655413823615	clone2	measured	0.6979951517266507
6.666666666666667	3.0912061651652345	clone2	measured	0.4636809247747852
29.666666666666668	18.60107523773827	clone2	measured	0.6270025361035372
16.375	14.421663392272057	clone2	measured	0.8807122682303546
22.0	12.355835328567093	clone2	measured	0.5616288785712314
17.75	9.781998773256925	clone2	measured	0.5510985224370099
60.333333333333336	23.156472577277874	clone2	measured	0.38380893774493713
8.0	3.0	clone2	measured	0.375
25.666666666666668	21.74600857373345	clone2	measured	0.8472470872883162
38.0	15.244671200127604	clone2	measured	0.40117555789809484
20.333333333333332	11.841546445554407	clone2	measured	0.5823711366666102
35.0	24.443813123160634	clone2	measured	0.6983946606617324
13.0	4.09878030638384	clone2	measured	0.3152907927987569
122.0	70.0	clone2	measured	0.5737704918032787
3.6666666666666665	1.699673171197595	clone2	measured	0.463547228508435
45.6	23.753736548172796	clone2	measured	0.520915275179228
8.6	6.974238309665077	clone2	measured	0.8109579429843113
40.0	36.0	clone2	measured	0.9
46.333333333333336	17.30767331432956	clone2	measured	0.37354690606466673
3.5	1.6583123951777	clone2	measured	0.47380354147934284
11.666666666666666	4.4969125210773475	clone2	measured	0.3854496446637727
58.0	37.47888294315436	clone2	measured	0.6461876369509373
104.5	101.5	clone2	measured	0.9712918660287081
9.0	4.320493798938574	clone2	measured	0.4800548665487304
11.0	6.0	clone2	measured	0.5454545454545454
22.333333333333332	4.988876515698588	clone2	measured	0.22338253055366813
5.25	2.8613807855648994	clone2	measured	0.5450249115361713
33.285714285714285	16.130842558051736	clone2	measured	0.48461758758095347
2.5	0.5	clone2	measured	0.2
93.0	48.11098280711657	clone2	measured	0.517322395775447
9.75	6.5717197140474575	clone2	measured	0.6740225347740982
6.6	4.317406628984581	clone2	measured	0.6541525195431184
94.2	65.49931297349615	clone2	measured	0.6953217937738444
7.5	0.5	clone2	measured	0.06666666666666667
24.333333333333332	17.594190960528863	clone2	measured	0.723048943583378
7.0	0.816496580927726	clone2	measured	0.11664236870396086
29.5	22.096379793984354	clone2	measured	0.7490298235248933
32.0	17.90716802475106	clone2	measured	0.5595990007734706
18.0	11.0	clone2	measured	0.6111111111111112
7.6	3.6660605559646724	clone2	measured	0.48237638894272006
131.8	55.52440904683273	clone2	measured	0.42127776211557455
10.0	4.0	clone2	measured	0.4
9.25	4.437059837324712	clone2	measured	0.47968214457564456
35.6	14.221111067704943	clone2	measured	0.3994694120141838
6.666666666666667	1.8856180831641267	clone2	measured	0.282842712474619
35.25	21.492731329451825	clone2	measured	0.609722874594378
10.666666666666666	8.9566858950296	clone2	measured	0.8396893026590251
3.5	1.5	clone2	measured	0.42857142857142855
6.0	0.0	clone2	measured	0.0
7.666666666666667	1.8856180831641267	clone2	measured	0.24595018476053826
13.0	6.683312551921141	clone2	measured	0.5141009655323955
11.0	5.887840577551898	clone2	measured	0.5352582343228998
6.666666666666667	4.4969125210773475	clone2	measured	0.6745368781616021
103.625	60.27009519654005	clone2	measured	0.581617323971436
142.66666666666666	111.87592333573038	clone2	measured	0.7841770327270822
2.5	1.5	clone2	measured	0.6
18.2	7.6000000000000005	clone2	measured	0.41758241758241765
53.22222222222222	34.3374682874999	clone2	measured	0.6451716379697268
34.25	24.71209218176397	clone2	measured	0.7215209396135466
6.75	2.277608394786075	clone2	measured	0.3374234658942333
15.0	8.099382692526634	clone2	measured	0.5399588461684423
95.55555555555556	41.859848465806074	clone2	measured	0.43806818161890076
7.666666666666667	3.6817870057290873	clone2	measured	0.48023308770379397
6.666666666666667	4.109609335312651	clone2	measured	0.6164414002968976
15.0	1.0	clone2	measured	0.06666666666666667
27.166666666666668	19.945063438243448	clone2	measured	0.7341741142911699
6.333333333333333	4.189935029992179	clone2	measured	0.6615686889461335
18.4	12.289833196589774	clone2	measured	0.667925717205966
36.888888888888886	33.99818441049281	clone2	measured	0.9216375292001064
61.375	36.64334011795322	clone2	measured	0.597040164854635
47.375	36.99303143836688	clone2	measured	0.7808555448731794
343.75	110.21427992778432	clone2	measured	0.320623359789918
10.5	1.5	clone2	measured	0.14285714285714285
14.0	8.336666000266533	clone2	measured	0.5954761428761809
29.25	24.973736204260668	clone2	measured	0.8538029471542109
66.66666666666667	10.656244908763854	clone2	measured	0.1598436736314578
92.6	59.34846249061554	clone2	measured	0.6409121219288936
57.333333333333336	44.976537093120996	clone2	measured	0.7844744841823429
5.0	0.0	clone2	measured	0.0
33.333333333333336	14.613540144521982	clone2	measured	0.43840620433565947
8.428571428571429	7.267484195415373	clone2	measured	0.8622438875916544
9.5	3.5	clone2	measured	0.3684210526315789
5.666666666666667	3.6817870057290873	clone2	measured	0.6497271186580742
7.333333333333333	6.18241233033047	clone2	measured	0.8430562268632459
5.0	3.0	clone2	measured	0.6
12.857142857142858	4.549052379454474	clone2	measured	0.35381518506868126
62.375	47.95554582110395	clone2	measured	0.7688263859094822
84.6	61.6590625942367	clone2	measured	0.7288305271186372
232.5	161.64235212344568	clone2	measured	0.6952359231115943
58.111111111111114	26.78907092430893	clone2	measured	0.46099739640302173
10.142857142857142	2.695423180587601	clone2	measured	0.2657459473818762
17.0	7.0	clone2	measured	0.4117647058823529
9.333333333333334	7.4981479194679945	clone2	measured	0.8033729913715708
102.5	66.68770501374297	clone2	measured	0.6506117562316387
10.666666666666666	5.587684871413403	clone2	measured	0.5238454566950066
37.0	19.510680835549195	clone2	measured	0.5273156982580863
15.666666666666666	10.338708279513883	clone2	measured	0.6599175497562053
29.428571428571427	16.53444148140604	clone2	measured	0.5618499532516616
60.0	18.452642087245934	clone2	measured	0.30754403478743225
7.5	3.5	clone2	measured	0.4666666666666667
14.5	8.5	clone2	measured	0.5862068965517241
11.857142857142858	5.138887356744271	clone2	measured	0.43340013852060116
11.5	5.315072906367325	clone2	measured	0.4621802527275935
102.66666666666667	86.31080787222163	clone2	measured	0.8406896870670938
25.666666666666668	9.672412085697939	clone2	measured	0.3768472241181015
15.75	3.112474899497183	clone2	measured	0.1976174539363291
29.0	31.78049716414141	clone2	measured	1.0958792125566004
70.28571428571429	47.70359161594884	clone2	measured	0.6787096368122801
17.5	12.678722333105966	clone2	measured	0.7244984190346266
21.375	15.247438309434147	clone2	measured	0.7133304472249893
19.75	6.179603547154137	clone2	measured	0.31289131884324745
30.333333333333332	12.918548250050733	clone2	measured	0.4258862060456286
17.75	11.744679646546345	clone2	measured	0.6616720927631744
36.5	21.10094784600919	clone2	measured	0.5781081601646354
14.0	7.801098823700598	clone2	measured	0.5572213445500427
8.0	6.96419413859206	clone2	measured	0.8705242673240075
39.0	14.983324063771697	clone2	measured	0.3841877965069666
9.666666666666666	7.386173268720113	clone2	measured	0.764086889867598
5.0	2.9154759474226504	clone2	measured	0.5830951894845301
18.75	13.736356867816154	clone2	measured	0.7326056996168615
5.5	2.8722813232690143	clone2	measured	0.5222329678670935
117.0	68.60029154456998	clone2	measured	0.5863272781587178
16.5	6.5	clone2	measured	0.3939393939393939
101.22222222222223	60.36514405916672	clone2	measured	0.5963625647996712
114.6	129.09469392659017	clone2	measured	1.1264807497957259
95.0	51.7179852662495	clone2	measured	0.5443998449078895
33.8	23.94493683432888	clone2	measured	0.7084300838558841
18.6	11.516944039110376	clone2	measured	0.6191905397371169
10.333333333333334	4.109609335312651	clone2	measured	0.39770412922380494
35.0	3.7416573867739413	clone2	measured	0.10690449676496976
14.5	4.5	clone2	measured	0.3103448275862069
18.333333333333332	8.993825042154695	clone2	measured	0.49057227502661976
26.75	16.513252253871737	clone2	measured	0.6173178412662331
50.0	33.53605025441527	clone2	measured	0.6707210050883055
19.75	11.583932838203095	clone2	measured	0.5865282449723086
16.5	12.893796958227627	clone2	measured	0.7814422398925834
16.5	12.579745625409124	clone2	measured	0.7624088257823711
56.0	45.84212036980838	clone2	measured	0.8186092923180067
86.25	52.32291562976972	clone2	measured	0.6066425000553011
152.0	62.11682541791716	clone2	measured	0.40866332511787606
25.0	15.0	clone2	measured	0.6
7.666666666666667	4.109609335312651	clone2	measured	0.5360360002581719
46.5	35.47886694921358	clone2	measured	0.7629863860045931
13.0	0.0	clone2	measured	0.0
13.333333333333334	4.784233364802441	clone2	measured	0.35881750236018306
91.0	33.35665850571167	clone2	measured	0.36655668687595244
16.666666666666668	10.402991022884823	clone2	measured	0.6241794613730893
43.5	7.5	clone2	measured	0.1724137931034483
47.0	36.0	clone2	measured	0.7659574468085106
24.333333333333332	14.055445761538676	clone2	measured	0.5776210586933703
13.8	8.953211714239757	clone2	measured	0.6487834575536056
226.5	112.02120335008011	clone2	measured	0.49457484922772676
22.666666666666668	12.364824660660938	clone2	measured	0.5455069703232767
14.0	4.780914437337574	clone2	measured	0.34149388838125533
39.5	5.5	clone2	measured	0.13924050632911392
4.5	0.5	clone2	measured	0.1111111111111111
7.75	3.344772040064913	clone2	measured	0.4315834890406339
8.4	4.223742416388575	clone2	measured	0.502826478141497
68.5	12.257650672131263	clone2	measured	0.17894380543257318
6.5	3.570714214271425	clone2	measured	0.5493406483494501
60.25	45.72950360544055	clone2	measured	0.7589959104637436
8.0	4.0	clone2	measured	0.5
8.5	7.5	clone2	measured	0.8823529411764706
18.0	6.557438524302	clone2	measured	0.36430214023900004
24.0	16.08311744241976	clone2	measured	0.6701298934341566
21.0	8.211490207542807	clone2	measured	0.39102334321632415
11.125	10.264471491508951	clone2	measured	0.9226491228322653
186.0	82.02438661763951	clone2	measured	0.4409913259012877
16.0	9.41629792788369	clone2	measured	0.5885186204927306
213.66666666666666	99.52665751222412	clone2	measured	0.4658033892927806
47.5	34.4564943080401	clone2	measured	0.7253998801692653
230.0	126.55697004379753	clone2	measured	0.550247695842598
14.125	8.252840420122032	clone2	measured	0.5842718881502323
7.5	4.272001872658765	clone2	measured	0.5696002496878354
9.333333333333334	3.39934634239519	clone2	measured	0.36421567954234174
8.0	6.0	clone2	measured	0.75
7.2	3.8678159211627436	clone2	measured	0.5371966557170477
12.0	5.0	clone2	measured	0.4166666666666667
95.5	33.5	clone2	measured	0.3507853403141361
6.5	2.5	clone2	measured	0.38461538461538464
18.333333333333332	3.6817870057290873	clone2	measured	0.20082474576704115
6.333333333333333	2.494438257849294	clone2	measured	0.39385867229199384
57.0	39.61691557908061	clone2	measured	0.695033606650537
19.333333333333332	4.496912521077347	clone2	measured	0.23259892350400072
12.666666666666666	8.055363982396381	clone2	measured	0.6359497880839249
42.142857142857146	38.1254641992483	clone2	measured	0.9046720318465697
6.5	0.5	clone2	measured	0.07692307692307693
29.375	8.107673834090763	clone2	measured	0.2760059177562813
18.666666666666668	5.734883511361751	clone2	measured	0.3072259023943795
16.0	5.354126134736337	clone2	measured	0.33463288342102104
29.5	20.043702252827444	clone2	measured	0.6794475339941507
60.333333333333336	26.886593106767712	clone2	measured	0.44563413989117756
92.0	41.56621224023185	clone2	measured	0.45180665478512877
5.75	1.920286436967152	clone2	measured	0.33396285860298297
25.428571428571427	18.227586180270375	clone2	measured	0.7168151868645654
107.5	39.607448794387146	clone2	measured	0.3684413841338339
5.75	2.165063509461097	clone2	measured	0.3765327842541038
20.25	12.193748398257199	clone2	measured	0.6021604147287506
21.5	18.131464364468744	clone2	measured	0.8433239239287788
27.4	21.397196077991154	clone2	measured	0.7809195648901881
50.666666666666664	43.22293629801453	clone2	measured	0.8530842690397605
266.0	178.85301227544366	clone2	measured	0.6723797453964048
21.5	1.5	clone2	measured	0.06976744186046512
65.33333333333333	43.74420596553966	clone2	measured	0.6695541729419336
10.25	5.931905258852336	clone2	measured	0.5787224642782767
246.25	52.8506149443883	clone2	measured	0.21462178657619613
18.25	9.148087231765993	clone2	measured	0.5012650537953969
10.0	3.7416573867739413	clone2	measured	0.3741657386773941
7.0	2.943920288775949	clone2	measured	0.420560041253707
33.2	36.9724221548981	clone2	measured	1.113627173340304
27.2	16.36337373526621	clone2	measured	0.6015946226200813
15.75	7.119515432949071	clone2	measured	0.4520327259015283
35.0	21.760055146988943	clone2	measured	0.6217158613425412
6.5	2.5	clone2	measured	0.38461538461538464
11.5	8.5	clone2	measured	0.7391304347826086
7.666666666666667	2.357022603955158	clone2	measured	0.3074377309506728
74.0	24.055491403558285	clone2	measured	0.32507420815619303
16.6	15.564061166674977	clone2	measured	0.9375940461852394
5.25	2.7726341266023544	clone2	measured	0.5281207860194961
6.0	2.8284271247461903	clone2	measured	0.47140452079103173
10.0	6.97614984548545	clone2	measured	0.697614984548545
415.44444444444446	332.50066369561534	clone2	measured	0.8003492841028451
36.0	48.08326112068523	clone2	measured	1.3356461422412564
11.125	6.734936896512097	clone2	measured	0.6053875862033345
19.0	14.310835055998654	clone2	measured	0.7532018450525607
17.0	11.74734012447073	clone2	measured	0.6910200073218077
12.25	5.739120141624499	clone2	measured	0.46849960339791824
41.0	39.223717314910374	clone2	measured	0.9566760320709847
5.5	1.5	clone2	measured	0.2727272727272727
13.5	10.5	clone2	measured	0.7777777777777778
196.875	121.11919490733085	clone2	measured	0.615208609053109
10.285714285714286	7.572776160399183	clone2	measured	0.7362421267054761
31.25	18.699933154960743	clone2	measured	0.5983978609587438
35.666666666666664	20.499322482029065	clone2	measured	0.5747473593092262
5.8	3.3105890714493698	clone2	measured	0.5707912192154087
4.5	0.5	clone2	measured	0.1111111111111111
16.666666666666668	6.944222218666553	clone2	measured	0.41665333311999314
188.5	59.5	clone2	measured	0.3156498673740053
9.333333333333334	6.472162612982533	clone2	measured	0.6934459942481285
50.333333333333336	15.107025591499546	clone2	measured	0.30013958128807045
151.25	90.57697003101838	clone2	measured	0.5988560002050802
92.75	58.448160792278145	clone2	measured	0.6301688495124328
50.8	38.08096637429256	clone2	measured	0.7496253223285937
5.0	1.632993161855452	clone2	measured	0.32659863237109044
6.333333333333333	2.6246692913372702	clone2	measured	0.4144214670532532
2.6666666666666665	1.699673171197595	clone2	measured	0.6373774391990982
68.5	76.834237160266	clone2	measured	1.1216676957703067
7.0	3.265986323710904	clone2	measured	0.46656947481584343
10.0	3.24037034920393	clone2	measured	0.32403703492039304
23.75	11.669940016983807	clone2	measured	0.49136589545194975
21.333333333333332	12.092238098144703	clone2	measured	0.566823660850533
52.0	25.0	clone2	measured	0.4807692307692308
4.25	1.479019945774904	clone2	measured	0.34800469312350685
45.333333333333336	24.25329301810833	clone2	measured	0.5349991106935661
8.25	1.7853571071357126	clone2	measured	0.21640692207705609
20.0	16.865480854231357	clone2	measured	0.8432740427115679
67.81818181818181	49.48244533866748	clone2	measured	0.729633912500459
19.333333333333332	9.877021593352701	clone2	measured	0.5108804272423811
8.75	5.2141634036535525	clone2	measured	0.5959043889889775
32.666666666666664	17.98765008430939	clone2	measured	0.5506423495196753
10.0	1.0	clone2	measured	0.1
25.142857142857142	12.699027762882046	clone2	measured	0.5050749678418995
10.5	2.7386127875258306	clone2	measured	0.26082026547865056
31.0	11.523888232710346	clone2	measured	0.3717383300874305
49.0	27.58018612458347	clone2	measured	0.56286094131803
10.5	0.5	clone2	measured	0.047619047619047616
50.6	33.42813186524189	clone2	measured	0.660635017099642
63.8	49.53947920598278	clone2	measured	0.7764808652975358
11.5	8.5	clone2	measured	0.7391304347826086
306.0	120.55704044144414	clone2	measured	0.3939772563445887
67.33333333333333	44.790872085975536	clone2	measured	0.6652109715738942
34.5	15.819292019556375	clone2	measured	0.4585302034654022
100.66666666666667	32.293790252754306	clone2	measured	0.3207992409214004
6.0	3.7416573867739413	clone2	measured	0.6236095644623235
8.4	5.1613951602255765	clone2	measured	0.614451804788759
25.666666666666668	16.67999467092907	clone2	measured	0.6498699222439897
11.333333333333334	7.408703590297623	clone2	measured	0.6537091403203785
18.5	11.6940155635265	clone2	measured	0.6321089493798109
41.625	29.376595701340207	clone2	measured	0.705744040873038
121.5	68.5	clone2	measured	0.5637860082304527
7.0	3.0	clone2	measured	0.42857142857142855
6.333333333333333	1.8856180831641267	clone2	measured	0.2977291710259148
4.666666666666667	1.699673171197595	clone2	measured	0.36421567954234174
11.666666666666666	3.6817870057290873	clone2	measured	0.3155817433482075
140.66666666666666	46.44949467492144	clone2	measured	0.3302096777838017
9.714285714285714	4.919764387920733	clone2	measured	0.5064463340506637
43.0	73.06552831925208	clone2	measured	1.6991983330058624
6.5	0.5	clone2	measured	0.07692307692307693
102.33333333333333	59.69552374806301	clone2	measured	0.5833438802742315
67.57142857142857	46.080231717104475	clone2	measured	0.6819484609296645
17.11111111111111	10.897955409101536	clone2	measured	0.6368934979345053
7.5	4.5	clone2	measured	0.6
8.333333333333334	4.988876515698588	clone2	measured	0.5986651818838306
11.333333333333334	10.514540197058336	clone2	measured	0.9277535467992649
6.142857142857143	2.356060357495806	clone2	measured	0.38354470935978235
11.0	8.831760866327848	clone2	measured	0.8028873514843498
48.8	32.707185754815406	clone2	measured	0.670229216287201
241.66666666666666	199.05498961063222	clone2	measured	0.8236758190784782
13.0	14.312831406019665	clone2	measured	1.100987031232282
5.5	3.278719262151	clone2	measured	0.5961307749365455
59.333333333333336	41.23375100839387	clone2	measured	0.6949508596920314
68.66666666666667	45.345586579315764	clone2	measured	0.6603726200871227
18.5	5.5	clone2	measured	0.2972972972972973
33.4	16.71645895517349	clone2	measured	0.5004927830890267
64.33333333333333	22.291004663067316	clone2	measured	0.34649230046218626
57.0	31.0	clone2	measured	0.543859649122807
4.0	0.816496580927726	clone2	measured	0.2041241452319315
20.0	20.506096654409877	clone2	measured	1.0253048327204939
11.0	5.522680508593631	clone2	measured	0.5020618644176028
38.875	30.93314363267982	clone2	measured	0.7957078747956223
63.75	41.17872630376029	clone2	measured	0.6459408047648674
65.0	14.0	clone2	measured	0.2153846153846154
9.0	9.899494936611665	clone2	measured	1.0999438818457405
47.25	33.32697856091968	clone2	measured	0.7053328795961836
64.25	24.722206616724165	clone2	measured	0.38478142594123216
6.333333333333333	4.189935029992179	clone2	measured	0.6615686889461335
13.4	7.914543574963752	clone2	measured	0.5906375802211755
8.25	4.02336923485777	clone2	measured	0.48768111937669945
3.5	0.5	clone2	measured	0.14285714285714285
19.5	23.070543990118654	clone2	measured	1.1831048200060847
10.4	7.445804187594514	clone2	measured	0.7159427103456263
153.0	85.6076320585184	clone2	measured	0.5595270069184209
17.25	8.699856320652657	clone2	measured	0.5043394968494294
83.0	17.281975195754296	clone2	measured	0.20821656862354573
18.0	14.89966442575134	clone2	measured	0.8277591347639633
41.0	40.0	clone2	measured	0.975609756097561
21.5	20.508128469788105	clone2	measured	0.9538664404552607
16.25	8.227241335952167	clone2	measured	0.5062917745201333
3.4	2.154065922853802	clone2	measured	0.6335488008393535
4.25	1.6393596310755	clone2	measured	0.38573167790011764
14.444444444444445	8.795341078739245	clone2	measured	0.6089082285281016
6.666666666666667	6.64997911442	clone2	measured	0.9974968671629999
6.0	2.943920288775949	clone2	measured	0.49065338146265813
14.0	12.0	clone2	measured	0.8571428571428571
10.0	3.0	clone2	measured	0.3
131.4	93.35223618103639	clone2	measured	0.7104431977247823
20.333333333333332	7.408703590297623	clone2	measured	0.3643624716539815
17.0	9.246621004453464	clone2	measured	0.5439188826149097
10.6	7.787168933572715	clone2	measured	0.7346385786389353
96.0	76.22007609547501	clone2	measured	0.7939591259945313
29.666666666666668	27.19477073916152	clone2	measured	0.916677665364995
559.5	437.5	clone2	measured	0.7819481680071493
54.888888888888886	40.23940701033267	clone2	measured	0.7331066054514049
29.142857142857142	21.470435296861933	clone2	measured	0.7367306229315369
14.0	0.816496580927726	clone2	measured	0.05832118435198043
116.5	91.80005446621477	clone2	measured	0.7879833001391826
100.66666666666667	91.70181144460682	clone2	measured	0.9109451468007299
57.75	28.23450902707536	clone2	measured	0.4889092472220842
27.5	18.634645153584223	clone2	measured	0.6776234601303354
57.4	49.53624935337756	clone2	measured	0.8630008598149401
10.6	5.748043145279966	clone2	measured	0.542268221252827
126.8	73.02164062796727	clone2	measured	0.5758804465928018
25.571428571428573	14.039303430595357	clone2	measured	0.5490230391852933
7.5	4.5	clone2	measured	0.6
6.625	3.1598061649411346	clone2	measured	0.4769518739533788
18.5	3.5	clone2	measured	0.1891891891891892
34.5	25.475478405713993	clone2	measured	0.7384196639337389
132.75	73.94719399679747	clone2	measured	0.5570410093920714
15.5	5.123475382979799	clone2	measured	0.3305467989019225
14.0	11.610340218959994	clone2	measured	0.8293100156399996
75.0	13.589211407093005	clone2	measured	0.18118948542790675
9.0	5.0	clone2	measured	0.5555555555555556
38.18181818181818	47.00061543469053	clone2	measured	1.23096849947999
6.0	2.160246899469287	clone2	measured	0.36004114991154784
14.25	8.257572282456872	clone2	measured	0.5794787566636401
149.0	113.03096920755833	clone2	measured	0.7585971087755593
36.25	16.90229274388537	clone2	measured	0.4662701446589067
5.5	2.5	clone2	measured	0.45454545454545453
20.6	10.32666451474047	clone2	measured	0.5012943939194402
5.75	1.920286436967152	clone2	measured	0.33396285860298297
107.2	60.64783590533136	clone2	measured	0.5657447379228672
32.5	21.17191535974013	clone2	measured	0.6514435495304656
56.333333333333336	28.89444391035911	clone2	measured	0.5129191226690967
17.8	13.212115651930995	clone2	measured	0.74225368831073
12.5	6.689544080129826	clone2	measured	0.5351635264103861
24.5	18.587630295441105	clone2	measured	0.7586787875690247
270.6666666666667	231.13680412738734	clone2	measured	0.8539537098302488
67.0	50.02665955934562	clone2	measured	0.746666560587248
17.285714285714285	8.564282735612494	clone2	measured	0.4954543731346071
7.5	3.5	clone2	measured	0.4666666666666667
11.333333333333334	2.8674417556808756	clone2	measured	0.2530095666777243
11.333333333333334	4.988876515698588	clone2	measured	0.4401949866792872
7.666666666666667	4.109609335312651	clone2	measured	0.5360360002581719
88.77777777777777	29.805956816186846	clone2	measured	0.33573668503840004
20.0	9.41629792788369	clone2	measured	0.4708148963941845
31.25	16.145819892467525	clone2	measured	0.5166662365589608
17.0	6.0	clone2	measured	0.35294117647058826
47.22222222222222	27.703901762017317	clone2	measured	0.5866708608427197
51.25	28.30525569571842	clone2	measured	0.5522976721115789
11.5	7.5	clone2	measured	0.6521739130434783
6.0	0.0	clone2	measured	0.0
8.666666666666666	5.436502143433364	clone2	measured	0.6272887088576958
165.0	107.73630358941739	clone2	measured	0.6529472944813175
77.33333333333333	77.61586321250458	clone2	measured	1.0036534036099731
102.0	25.93581821856921	clone2	measured	0.2542727276330315
98.25	40.30120965926457	clone2	measured	0.4101904291019295
11.25	6.6473679001541655	clone2	measured	0.5908771466803703
8.0	3.082207001484488	clone2	measured	0.385275875185561
8.333333333333334	2.494438257849294	clone2	measured	0.2993325909419153
22.333333333333332	8.576453553512405	clone2	measured	0.3840203083662271
16.75	7.119515432949071	clone2	measured	0.4250456974894968
11.666666666666666	10.208928554075703	clone2	measured	0.8750510189207745
46.6	28.295582694123834	clone2	measured	0.6072013453674642
9.4	5.535341001239219	clone2	measured	0.588866063961619
10.0	6.683312551921141	clone2	measured	0.6683312551921141
44.5	6.5	clone2	measured	0.14606741573033707
13.0	7.788880963698615	clone2	measured	0.5991446895152781
188.75	40.31361432568407	clone2	measured	0.21358206265263083
307.55555555555554	197.21511724291273	clone2	measured	0.641234123983459
12.5	1.5	clone2	measured	0.12
26.0	12.727922061357855	clone2	measured	0.48953546389837904
41.75	18.73999733191016	clone2	measured	0.44886221154275835
14.25	8.227241335952167	clone2	measured	0.5773502691896257
15.333333333333334	7.542472332656507	clone2	measured	0.4919003695210765
13.0	8.602325267042627	clone2	measured	0.6617173282340482
19.666666666666668	15.58489297008128	clone2	measured	0.7924521849193871
5.0	2.0	clone2	measured	0.4
4.5	1.118033988749895	clone2	measured	0.24845199749997665
7.333333333333333	3.299831645537222	clone2	measured	0.4499770425732576
65.33333333333333	25.952948879762307	clone2	measured	0.39723901346574964
11.5	6.5	clone2	measured	0.5652173913043478
46.666666666666664	20.02220989024161	clone2	measured	0.4290473547908916
8.5	6.5	clone2	measured	0.7647058823529411
101.7	49.000102040710075	clone2	measured	0.481810246221338
15.0	8.640987597877148	clone2	measured	0.5760658398584765
10.8	4.166533331199932	clone2	measured	0.38579012325925294
229.8	167.5164469537245	clone2	measured	0.7289662617655548
25.5	2.5	clone2	measured	0.09803921568627451
46.25	24.045529730076648	clone2	measured	0.5199033455151708
7.5	5.5	clone2	measured	0.7333333333333333
31.75	13.626720074911644	clone2	measured	0.4291880338554848
65.0	34.241787336527864	clone2	measured	0.5267967282542748
22.333333333333332	12.47219128924647	clone2	measured	0.5584563263841703
31.333333333333332	13.123346456686352	clone2	measured	0.4188302060644581
6.0	6.377042156569663	clone2	measured	1.0628403594282771
27.5	21.592822881689184	clone2	measured	0.7851935593341521
7.0	3.7416573867739413	clone2	measured	0.5345224838248488
60.333333333333336	36.9353790047188	clone2	measured	0.6121886022881569
27.2	22.99043279279448	clone2	measured	0.8452364997350912
12.666666666666666	8.055363982396381	clone2	measured	0.6359497880839249
18.75	10.54454835448157	clone2	measured	0.5623759122390171
32.333333333333336	24.390344173235622	clone2	measured	0.754340541440277
6.333333333333333	4.988876515698588	clone2	measured	0.7877173445839877
61.5	44.701789673345296	clone2	measured	0.7268583686722813
24.333333333333332	13.474255287605159	clone2	measured	0.5537365186687052
27.0	15.182226450688976	clone2	measured	0.562304683358851
79.25	33.50652921446804	clone2	measured	0.4227953213182087
43.25	28.212364310706043	clone2	measured	0.6523090014036079
95.33333333333333	25.746628689770024	clone2	measured	0.2700695317108744
102.33333333333333	44.1235638733873	clone2	measured	0.43117489127088565
3.6666666666666665	0.4714045207910317	clone2	measured	0.128564869306645
16.666666666666668	10.873004286866728	clone2	measured	0.6523802572120037
69.4	47.839732440723374	clone2	measured	0.6893333204715183
10.0	7.0	clone2	measured	0.7
20.8	26.308933843848557	clone2	measured	1.2648525886465651
57.2	30.70114004397882	clone2	measured	0.5367332175520773
13.5	2.5	clone2	measured	0.18518518518518517
146.66666666666666	28.015868519267592	clone2	measured	0.19101728535864268
2.5	0.5	clone2	measured	0.2
10.666666666666666	9.46337971105226	clone2	measured	0.8871918479111495
73.33333333333333	44.07821331325589	clone2	measured	0.6010665451807621
64.0	39.24920381358073	clone2	measured	0.6132688095871989
85.25	70.42859859460502	clone2	measured	0.8261419189982994
26.333333333333332	17.518244457961217	clone2	measured	0.6652497895428311
41.666666666666664	79.33823514268235	clone2	measured	1.9041176434243765
29.75	36.196512262923896	clone2	measured	1.2166894878293746
5.5	1.5	clone2	measured	0.2727272727272727
5.333333333333333	1.699673171197595	clone2	measured	0.3186887195995491
4.666666666666667	1.699673171197595	clone2	measured	0.36421567954234174
6.666666666666667	4.9216076867444665	clone2	measured	0.7382411530116699
46.666666666666664	24.63962481676844	clone2	measured	0.5279919603593237
504.0	126.34674511043013	clone2	measured	0.25068798633021855
23.333333333333332	17.613126418163876	clone2	measured	0.7548482750641662
24.333333333333332	16.110727964792762	clone2	measured	0.6620847108818944
12.75	4.322904116447646	clone2	measured	0.33905130325079574
5.666666666666667	2.8674417556808756	clone2	measured	0.5060191333554486
36.0	14.0	clone2	measured	0.3888888888888889
41.25	30.898017735770686	clone2	measured	0.7490428542005015
29.0	16.80773631397161	clone2	measured	0.5795771142748831
36.2	24.498163196452097	clone2	measured	0.6767448396809971
38.142857142857146	11.788960591873005	clone2	measured	0.3090738731951724
8.4	3.878143885933063	clone2	measured	0.4616837959444122
10.0	3.559026084010437	clone2	measured	0.3559026084010437
58.0	25.664502073226878	clone2	measured	0.44249141505563583
89.33333333333333	35.47769252173352	clone2	measured	0.39713834912388274
7.25	2.947456530637899	clone2	measured	0.4065457283638481
8.5	4.153311931459037	clone2	measured	0.48862493311282795
99.5	19.5	clone2	measured	0.19597989949748743
12.333333333333334	8.498365855987974	clone2	measured	0.6890566910260518
137.33333333333334	115.02270307301174	clone2	measured	0.837543954415134
763.0	221.38541054008053	clone2	measured	0.29015125889918814
7.5	3.5	clone2	measured	0.4666666666666667
30.25	7.327175444876422	clone2	measured	0.24222067586368337
28.5	10.136567466356647	clone2	measured	0.3556690339072508
5.0	3.0	clone2	measured	0.6
14.0	4.546060565661952	clone2	measured	0.32471861183299655
72.55555555555556	56.42125507901573	clone2	measured	0.7776283242130805
4.5	1.5	clone2	measured	0.3333333333333333
7.875	3.8547859862773186	clone2	measured	0.4894966331780722
129.66666666666666	23.66901396810231	clone2	measured	0.18253738278742143
8.5	3.3541019662496847	clone2	measured	0.3946002313234923
23.0	16.08311744241976	clone2	measured	0.6992659757573808
7.5	5.5	clone2	measured	0.7333333333333333
5.25	1.0897247358851685	clone2	measured	0.20756661635907972
58.0	44.03180668562216	clone2	measured	0.759169080786589
13.5	8.5	clone2	measured	0.6296296296296297
12.0	4.0	clone2	measured	0.3333333333333333
182.75	25.606395685453272	clone2	measured	0.14011707625419026
12.88888888888889	11.249142628509215	clone2	measured	0.8727783073843356
6.5	0.5	clone2	measured	0.07692307692307693
5.0	2.0	clone2	measured	0.4
117.25	52.56602990525345	clone2	measured	0.44832434887209766
16.142857142857142	8.407965125464091	clone2	measured	0.5208473971526428
8.0	1.0	clone2	measured	0.125
12.25	3.897114317029974	clone2	measured	0.3181317809820387
11.5	7.5	clone2	measured	0.6521739130434783
14.0	7.483314773547883	clone2	measured	0.5345224838248488
22.0	12.192894105447921	clone2	measured	0.5542224593385419
88.6	27.644891028904418	clone2	measured	0.312019086105016
6.0	0.816496580927726	clone2	measured	0.13608276348795434
9.333333333333334	1.699673171197595	clone2	measured	0.18210783977117087
30.125	19.515618744994995	clone2	measured	0.6478213691284646
215.44444444444446	147.34699115512723	clone2	measured	0.6839210522930093
20.8	14.232357499725756	clone2	measured	0.6842479567175844
8.0	2.449489742783178	clone2	measured	0.30618621784789724
10.5	3.5	clone2	measured	0.3333333333333333
8.11111111111111	3.956554181058857	clone2	measured	0.48779435108944813
5.0	1.0	clone2	measured	0.2
225.0	155.0	clone2	measured	0.6888888888888889
7.25	1.299038105676658	clone2	measured	0.17917766974850455
15.0	9.092121131323903	clone2	measured	0.606141408754927
20.285714285714285	6.452337023220695	clone2	measured	0.3180729518489075
80.66666666666667	48.3482735529983	clone2	measured	0.599358763053698
10.0	1.5811388300841898	clone2	measured	0.15811388300841897
35.25	13.827056809024834	clone2	measured	0.39225693075247753
29.5	15.063753405664428	clone2	measured	0.5106357086665908
118.625	68.87295822744947	clone2	measured	0.5805939576602696
124.33333333333333	92.68704811832605	clone2	measured	0.745472236876617
27.75	5.3091901453988255	clone2	measured	0.19132216740175947
11.142857142857142	7.62380803664362	clone2	measured	0.6841879007244275
35.0	25.816661286851172	clone2	measured	0.7376188939100334
7.0	4.242640687119285	clone2	measured	0.6060915267313264
11.666666666666666	2.8674417556808756	clone2	measured	0.24578072191550362
24.833333333333332	17.266698841668866	clone2	measured	0.6953033090604913
24.4	15.239422561238992	clone2	measured	0.6245664984114342
9.25	6.279928343540235	clone2	measured	0.6789111722746201
138.0	80.27141458825801	clone2	measured	0.5816769173062175
65.0	62.67375846396959	clone2	measured	0.9642116686764552
23.5	18.5	clone2	measured	0.7872340425531915
52.0	17.69745744450315	clone2	measured	0.34033572008659907
11.0	3.0	clone2	measured	0.2727272727272727
26.166666666666668	13.74065338896064	clone2	measured	0.5251205116800244
9.8	4.48998886412873	clone2	measured	0.4581621289927275
10.6	6.151422599691879	clone2	measured	0.5803228867633848
55.0	7.0	clone2	measured	0.12727272727272726
9.5	2.5	clone2	measured	0.2631578947368421
9.0	4.0	clone2	measured	0.4444444444444444
6.666666666666667	4.642796092394707	clone2	measured	0.696419413859206
26.142857142857142	14.446240948808116	clone2	measured	0.5525884515937531
38.25	25.202926417382564	clone2	measured	0.6589000370557533
15.333333333333334	6.847546194724712	clone2	measured	0.4465790996559595
18.5	12.5	clone2	measured	0.6756756756756757
47.25	23.94133454926855	clone2	measured	0.5066949110956307
170.0	51.56064390598706	clone2	measured	0.30329790532933565
53.25	27.616797424755827	clone2	measured	0.5186253037512831
6.5	4.5	clone2	measured	0.6923076923076923
36.75	23.54118731075389	clone2	measured	0.640576525462691
12.0	6.0	clone2	measured	0.5
7.0	3.6742346141747673	clone2	measured	0.5248906591678238
17.0	9.201449161228174	clone2	measured	0.5412617153663631
6.0	3.63318042491699	clone2	measured	0.6055300708194983
8.0	2.0	clone2	measured	0.25
263.77777777777777	158.73932354494323	clone2	measured	0.6017918752756904
54.22222222222222	26.790453431432034	clone2	measured	0.4940862313173941
50.92307692307692	61.9918872340586	clone2	measured	1.217363344475471
23.428571428571427	9.940640146922744	clone2	measured	0.42429561602719035
0.007607378027996055	0.006892135747275538	clone2	shuffled	0.9059804471279933
2.3811619950141947	3.2003340600099364	clone2	shuffled	1.344021980323459
0.032653033583075045	0.03163721159120614	clone2	shuffled	0.9688904251641896
0.010220297929303304	0.009341381620647732	clone2	shuffled	0.9140028681418795
0.05296571111677965	0.043277325016103346	clone2	shuffled	0.8170819215602488
0.2563765403811816	0.19139722271543172	clone2	shuffled	0.7465473339754941
0.05049199645139518	0.07486414921319848	clone2	shuffled	1.482693386569979
2.745366158680425	4.713551192553297	clone2	shuffled	1.716911668649289
0.07380134886111306	0.09146782390049772	clone2	shuffled	1.2393787554294062
0.022054624134576095	0.016791244330402844	clone2	shuffled	0.7613480160869486
0.025147237754265885	0.030350926973561773	clone2	shuffled	1.2069288591512661
10.973368157216138	24.153948090562782	clone2	shuffled	2.201142597651664
0.16847595850329541	0.17602790002478375	clone2	shuffled	1.0448250396589411
0.25476815556072246	0.3462572845563103	clone2	shuffled	1.3591073962686908
0.08835393947055359	0.09656326468460959	clone2	shuffled	1.0929140824195167
0.014294872807799706	0.007674989528942423	clone2	shuffled	0.5369050590470956
0.3202902864521272	0.6584593620430792	clone2	shuffled	2.055820578690878
0.20876270624008164	0.190539277148393	clone2	shuffled	0.9127074494295389
0.0031904335152030928	0.0020097323307489527	clone2	shuffled	0.6299245294321765
1.1525798492520163	1.7569691948693396	clone2	shuffled	1.5243795872446935
0.06948974885118057	0.021144143967771298	clone2	shuffled	0.30427716774532676
0.1706863119115287	0.22067844883573282	clone2	shuffled	1.2928889631765925
1.5181600754868607	3.131548234103761	clone2	shuffled	2.062725983028832
0.06670815233517412	0.0738949998368137	clone2	shuffled	1.10773567023007
0.03346192887289659	0.01714596663803535	clone2	shuffled	0.5124022199426523
0.5127925849509358	0.8742381617135211	clone2	shuffled	1.7048572607522563
2.368518773519101	3.2582126376363916	clone2	shuffled	1.3756330218127846
1.6121320749180006	2.2289942308821598	clone2	shuffled	1.3826374808624382
0.6901594940855333	1.6077803223064198	clone2	shuffled	2.329577925225445
0.6958656546571425	0.9523546068872294	clone2	shuffled	1.3685897565334801
0.24275135762728062	0.2535207602657528	clone2	shuffled	1.0443639234142101
0.7067035974395267	1.557943758038186	clone2	shuffled	2.204522183957753
1.145409274680524	1.5275381396924683	clone2	shuffled	1.3336177499684794
0.08530647349494686	0.06103229289594637	clone2	shuffled	0.7154473792608673
4.000408586178952	3.9144700456668424	clone2	shuffled	0.9785175592290699
0.07069368602672892	0.07814100001525652	clone2	shuffled	1.1053462396303937
0.49318533935602904	0.34343608210829707	clone2	shuffled	0.6963631209247515
0.3567058924447675	0.3380056342147659	clone2	shuffled	0.9475751350732252
0.10016004839827444	0.11293714300529704	clone2	shuffled	1.127566777486129
0.5578442902903219	0.7018756464639173	clone2	shuffled	1.2581927585897428
2.0254211334617036	4.0169384732012325	clone2	shuffled	1.9832608670058514
0.01802143459648917	0.01333263812992588	clone2	shuffled	0.7398211312501872
0.015869396895196515	0.0011964125682011606	clone2	shuffled	0.0753911806543386
0.016749775954816234	0.005982062841005798	clone2	shuffled	0.35714285714285715
0.0504186315297602	0.037299514861617825	clone2	shuffled	0.7397962564612913
0.15263666003748758	0.10431616994996568	clone2	shuffled	0.6834280173868166
0.13983354063626574	0.15906273366759727	clone2	shuffled	1.1375148833665765
0.02716759482698294	0.02344291419013027	clone2	shuffled	0.862899875363523
0.16844084366900858	0.20136905006014472	clone2	shuffled	1.1954882537624965
0.6759430026042667	0.9006936913493437	clone2	shuffled	1.3324994679716482
1.6125873136625046	2.7905034881277713	clone2	shuffled	1.7304510983594346
0.0010835434579935033	0.0003830904634287637	clone2	shuffled	0.35355339059327384
0.734213561900806	0.6951642321688578	clone2	shuffled	0.9468147528753713
0.050791099593445466	0.04943667027095359	clone2	shuffled	0.9733333333333334
0.06705553837436878	0.04056820907722653	clone2	shuffled	0.6049941594792008
38.218145031646884	92.86716865536357	clone2	shuffled	2.4299234978166537
1.722489847423537	2.0597876007487095	clone2	shuffled	1.1958198788978032
0.022094128323148776	0.012601262445073435	clone2	shuffled	0.5703444037604625
2.0730282492033862	2.694963676078327	clone2	shuffled	1.300013001324963
3.649690400030701	5.133381040205609	clone2	shuffled	1.4065250685818245
0.056682867146285135	0.07438334731616916	clone2	shuffled	1.3122721390257706
1.0496526265018173	1.4172250971659728	clone2	shuffled	1.3501848720077672
0.00600463666304733	0.005545262945403138	clone2	shuffled	0.9234968336267224
0.022208126124458508	0.023412992769114634	clone2	shuffled	1.054253413273314
0.13100233897044666	0.21034167726052172	clone2	shuffled	1.605632990323734
0.005936915196922736	0.007299575009400148	clone2	shuffled	1.2295232064597648
1.1985244746632677	2.88513851268758	clone2	shuffled	2.407242049435975
0.7365358438433287	1.0283911951750209	clone2	shuffled	1.3962541046322436
0.09181525885025506	0.07251836339187913	clone2	shuffled	0.7898291013931795
0.7790451724752873	1.2880871686771178	clone2	shuffled	1.653417817331996
2.7390548942679804	3.812620562005418	clone2	shuffled	1.391947481587203
0.041863152976019835	0.02640008487757088	clone2	shuffled	0.6306282016716096
0.24444439428039544	0.28706984869308055	clone2	shuffled	1.1743768947460118
0.7784266497513493	1.2856833330779032	clone2	shuffled	1.6516435215682626
2.3100017833319413	3.217152385313342	clone2	shuffled	1.3927055851328949
0.5642778295721583	0.6150252115957195	clone2	shuffled	1.0899333260391224
0.052813714048366676	0.06661772184569298	clone2	shuffled	1.2613716540496398
0.07968559180660556	0.058827380240230626	clone2	shuffled	0.738243626062323
0.0023928251364023195	0.002282748106432338	clone2	shuffled	0.953997043789215
0.16034185796099695	0.18678524101330882	clone2	shuffled	1.1649187765975881
0.19674440338517035	0.1954456486423477	clone2	shuffled	0.9933987716017515
0.0024153989584438512	0.0013092816784088166	clone2	shuffled	0.5420560747663552
0.17232855746505008	0.1808044382467729	clone2	shuffled	1.0491844236753494
0.022223927799887577	0.01638088570781385	clone2	shuffled	0.737083284976147
15.32082292115792	21.6411231955405	clone2	shuffled	1.4125300779799697
0.044319937274873156	0.03723558313188466	clone2	shuffled	0.840154238056539
0.009751891121941528	0.007855690070452897	clone2	shuffled	0.8055555555555555
0.2696066812493557	0.24886971564492275	clone2	shuffled	0.9230843779229135
5.014244081708206	1.4117329697443062	clone2	shuffled	0.2815445253042748
0.025455746655500152	0.03076438083448998	clone2	shuffled	1.20854364442077
0.5879746992602558	0.787221029697023	clone2	shuffled	1.3388688844731644
0.06369042647432051	0.10559367032090315	clone2	shuffled	1.6579206038677996
0.005587020955279001	0.00030474659756067266	clone2	shuffled	0.05454545454545453
0.03679532992769605	0.04506609021370301	clone2	shuffled	1.2247774460035896
0.2096656591217429	0.398236016766612	clone2	shuffled	1.8993859959459325
0.4329523624633458	0.7982651122578669	clone2	shuffled	1.8437712355142741
0.5082360589718528	0.7346721332086648	clone2	shuffled	1.4455332718715115
0.06028339176190939	0.059177274481874355	clone2	shuffled	0.981651376146789
0.012641340343257536	0.009897893788589577	clone2	shuffled	0.7829781905894796
0.10903156046059626	0.1307130935943932	clone2	shuffled	1.1988555702789616
0.12008144634992585	0.1895408494313994	clone2	shuffled	1.578435763332363
0.14481859300377056	0.1858475202010769	clone2	shuffled	1.2833125660614455
0.008352314155366587	0.0023928251364023203	clone2	shuffled	0.28648648648648656
0.03925136176581465	0.030893597616547613	clone2	shuffled	0.7870707212877872
0.22609940156797767	0.35056411370364027	clone2	shuffled	1.5504866942261313
0.0025282680686515074	0.00045147644083062626	clone2	shuffled	0.17857142857142855
2.955517154976061	3.556800188726682	clone2	shuffled	1.2034442712464957
0.1358628053391604	0.15493208857076574	clone2	shuffled	1.1403569077202684
1.4713617206670113	1.423115152141349	clone2	shuffled	0.9672095801814181
0.13507046418550264	0.09441490139518151	clone2	shuffled	0.6990047895705331
0.2083262790139454	0.2872465090050584	clone2	shuffled	1.378829931416526
0.004672781162596983	0.001151264924118097	clone2	shuffled	0.24637681159420288
0.029752297450738277	0.02243837910928213	clone2	shuffled	0.7541729893778452
0.06386886716283928	0.027044037585353016	clone2	shuffled	0.42343067580018084
0.032250467090001074	0.01801578004302415	clone2	shuffled	0.5586207478095645
0.5043669058739342	0.49084114419271135	clone2	shuffled	0.973182693940265
0.5582430944797222	0.7868580002861765	clone2	shuffled	1.409525721083073
1.5223136587425024	3.472577876785646	clone2	shuffled	2.2811185177528706
0.08092715201888977	0.0822284326035522	clone2	shuffled	1.016079653765138
0.11124379502066631	0.08318453422304288	clone2	shuffled	0.7477678571428571
1.2169818348454033	1.9987968760315122	clone2	shuffled	1.642421290770889
0.41380324004575963	0.7316281374981659	clone2	shuffled	1.768058020563735
0.021371766017819774	0.028782120497331372	clone2	shuffled	1.3467357107191258
0.010970877512184219	0.006788549203908548	clone2	shuffled	0.6187790535779119
2.386797925917231	4.623416443412888	clone2	shuffled	1.9370791273149526
0.5115152828537525	0.8363901253230147	clone2	shuffled	1.6351224554949364
0.04918083362114956	0.05401227832752394	clone2	shuffled	1.098238365449273
1.8464107246723598	2.582608945004318	clone2	shuffled	1.3987185573039793
1.2980512019431545	1.2961550008916658	clone2	shuffled	0.9985391939480892
0.10890364213569426	0.11270702866544627	clone2	shuffled	1.0349243281047753
5.871691900437405	8.263568667383705	clone2	shuffled	1.4073573354160698
0.036957861446395075	0.037890165071036395	clone2	shuffled	1.0252261247852115
0.4049342361858869	0.5058082379889516	clone2	shuffled	1.2491120601537826
2.417535006354531	3.7417728362096367	clone2	shuffled	1.5477636627284919
0.5325870051536036	0.6557250192641475	clone2	shuffled	1.2312073199664901
0.03803124668446989	0.03869070577141314	clone2	shuffled	1.0173399282020523
0.025689009483262644	0.019142601091218563	clone2	shuffled	0.7451669595782074
0.9719271949091517	1.5845964860006938	clone2	shuffled	1.6303654165668342
0.7938987473786149	1.0817383683639856	clone2	shuffled	1.3625646493785162
2.610940929574942	3.650805141975058	clone2	shuffled	1.3982718263064666
0.6437286536295321	1.1872062332481643	clone2	shuffled	1.8442650122133686
0.08483242323207468	0.07554353295948991	clone2	shuffled	0.8905030657066897
0.17349110930018896	0.007866976981473664	clone2	shuffled	0.045345130440439786
0.07632961692976456	0.0732048904794658	clone2	shuffled	0.9590627258987293
1.12152875082596	2.4461663250957018	clone2	shuffled	2.181099970280923
0.012731635631423663	0.00787826389249443	clone2	shuffled	0.6187943262411348
0.021272064970469674	0.02647621176562215	clone2	shuffled	1.2446469960662954
0.37691510662744837	0.2899309262238681	clone2	shuffled	0.7692207638428316
0.1288739500351023	0.030271495357693495	clone2	shuffled	0.23489227535470308
0.36713741685174517	0.5135380217528567	clone2	shuffled	1.3987624202308695
0.09606289969773653	0.1383380699345964	clone2	shuffled	1.440078015236677
0.05500788955080351	0.0633681746560632	clone2	shuffled	1.1519833822662549
3.912472262416167	6.737615516027656	clone2	shuffled	1.7220864619923995
0.06236394569340385	0.06505996999759142	clone2	shuffled	1.0432304959894916
5.373482273261275	11.680471810528102	clone2	shuffled	2.173724824337978
0.6943143314423995	0.6937499858913613	clone2	shuffled	0.9991871901162319
0.1365603364402437	0.19252302449457928	clone2	shuffled	1.4098019198921923
0.6414803009541955	0.8205777902848711	clone2	shuffled	1.2791940595280478
0.43758601566773736	0.9140041110790355	clone2	shuffled	2.0887415921742942
0.2970940718885937	0.40916442081540577	clone2	shuffled	1.3772217608193709
0.5155108493551035	0.2869571190060238	clone2	shuffled	0.5566461294946613
1.692120800906307	4.0361871730147065	clone2	shuffled	2.3852831138609654
0.6653351873965836	1.1137629787709855	clone2	shuffled	1.673987788214047
0.013634588513084916	0.0025282680686515065	clone2	shuffled	0.18543046357615886
1.7187369495091325	1.713116067820791	clone2	shuffled	0.996729644004019
0.27943811822039594	0.48890948907928916	clone2	shuffled	1.7496163093028019
0.2670144540182532	0.40553640548262904	clone2	shuffled	1.5187807228402193
0.1518089532292981	0.06796613821883907	clone2	shuffled	0.4477083648431485
0.011806108927720877	0.011828955585431873	clone2	shuffled	1.0019351555919793
0.5355413541132891	0.6764537284533746	clone2	shuffled	1.2631213691674625
0.1665135409071516	0.25494499030829876	clone2	shuffled	1.5310766254767039
0.12313374957311292	0.1829402103264703	clone2	shuffled	1.4857032370142045
1.5687395454986672	2.637716337019486	clone2	shuffled	1.6814240098607414
0.0450601705226517	0.05509450250166173	clone2	shuffled	1.2226873947129377
1.2116950457232765	1.996307496581951	clone2	shuffled	1.6475329363010882
0.29082607396839505	0.10282095077978659	clone2	shuffled	0.35354791053212253
0.8839513669577937	1.486785696354815	clone2	shuffled	1.6819768054341444
0.021907894291306147	0.01911919772318744	clone2	shuffled	0.8727081420497194
0.04711156660067587	0.05478145788352983	clone2	shuffled	1.162802722054756
0.06764810120295899	0.08629217710668424	clone2	shuffled	1.2756038317733263
0.03616890636604356	0.03864095829809328	clone2	shuffled	1.068347433760689
0.25344382466761933	0.395356512540028	clone2	shuffled	1.5599374459350945
0.7886108295653862	0.7179540061087251	clone2	shuffled	0.9104034324565374
0.1582594228776657	0.08544558179902226	clone2	shuffled	0.539908336864539
0.24163019113255124	0.1643976007427971	clone2	shuffled	0.6803686243521341
0.02246847753867084	0.023903942579785103	clone2	shuffled	1.0638879531843517
0.05504626504827411	0.04238235088297504	clone2	shuffled	0.7699405372155013
0.42023677932759607	1.0806182475094417	clone2	shuffled	2.571450907363452
0.029345968653990712	0.03999875395357684	clone2	shuffled	1.363006770203766
0.19412076091839336	0.40841746480951485	clone2	shuffled	2.103935008688792
0.03858317663338533	0.04829506268423458	clone2	shuffled	1.2517129717734472
0.010939274161326076	0.011082432573348849	clone2	shuffled	1.013086646326946
4.658386588741833	4.999737022450795	clone2	shuffled	1.0732765362440981
0.05356767970455381	0.03647704734894869	clone2	shuffled	0.6809525361212866
0.062439191766875624	0.011783535105679342	clone2	shuffled	0.18872017353579165
0.042980557167075634	0.0538953204114647	clone2	shuffled	1.2539465275417625
0.7495186132449643	1.7227643666629748	clone2	shuffled	2.298494441925121
0.1799810831371292	0.10294310837846647	clone2	shuffled	0.5719662676995515
0.12785812804323338	0.12485797891839773	clone2	shuffled	0.9765353273135581
0.38670650193796263	0.3056985592887044	clone2	shuffled	0.7905182813237157
0.04599980586513044	0.05718363149055616	clone2	shuffled	1.2431276701083531
0.013008164951432422	0.00986107095651476	clone2	shuffled	0.7580677976741744
0.12805564898609678	0.21456529554089124	clone2	shuffled	1.6755629075308263
0.02871954509233822	0.0388782311319354	clone2	shuffled	1.353720297690485
0.1398109668142242	0.1327679343372664	clone2	shuffled	0.9496246064422378
0.576874022271333	0.7984654374203013	clone2	shuffled	1.3841244476159522
13.05853279186259	21.99137326583835	clone2	shuffled	1.6840615723339343
0.49842999067701144	0.4932831592515423	clone2	shuffled	0.9896739130434783
0.381253042763096	0.5254434359673842	clone2	shuffled	1.3782012916127349
0.33469453480243766	0.34088701749191164	clone2	shuffled	1.018501893653953
0.012739160238770841	0.008119347703855698	clone2	shuffled	0.6373534480824701
0.7373964708086619	0.7365838132151669	clone2	shuffled	0.9988979366925858
0.6448438004383836	0.6149109124113131	clone2	shuffled	0.9535811804242806
0.132982385646661	0.18441120552813547	clone2	shuffled	1.386734074827945
0.3669690806359497	0.4026533092539539	clone2	shuffled	1.097240422970143
0.03471853829987517	0.031783977507679764	clone2	shuffled	0.9154756814112202
0.14626331761442857	0.07375517791860367	clone2	shuffled	0.5042629903489068
0.9969180283249869	1.1050495965756955	clone2	shuffled	1.1084658569495331
0.01266391416529907	0.008194297401075868	clone2	shuffled	0.6470588235294118
0.014334376996372387	0.013770031445334105	clone2	shuffled	0.9606299212598426
0.4482935319227705	0.4923901519154029	clone2	shuffled	1.098365505751328
6.319198358431661	12.563718082674633	clone2	shuffled	1.988182261427346
0.06647426245679934	0.05937364805585909	clone2	shuffled	0.8931825019411861
0.05764789803856061	0.055940377772309854	clone2	shuffled	0.9703801816831449
0.07716296719346442	0.09824544945691027	clone2	shuffled	1.2732202121075444
0.09921194787253014	0.09379423058256263	clone2	shuffled	0.9453924914675769
3.0101514477720768	2.9865843775607184	clone2	shuffled	0.9921708024927446
3.726842080313144	7.000121604886479	clone2	shuffled	1.8782984237148843
0.07415500540643037	0.09413324391630358	clone2	shuffled	1.269411867754254
3.096457619100291	7.43864330645829	clone2	shuffled	2.4023074821284545
1.3065841066748534	2.8905035822833414	clone2	shuffled	2.2122598671733655
1.0288470871868727	1.4457734211178854	clone2	shuffled	1.4052364429304984
4.375619369242265	4.76634190224986	clone2	shuffled	1.0892953659895828
0.08532904731698839	0.0944392313754598	clone2	shuffled	1.106765331911278
0.012957373851838976	0.012617009759826056	clone2	shuffled	0.973732015769182
0.07730781588489759	0.06239007297835869	clone2	shuffled	0.8070344798157317
0.057746658509992305	0.09417429223922016	clone2	shuffled	1.6308180363877598
0.6251368537961268	0.9541870396040585	clone2	shuffled	1.5263650412062306
0.5216885519871359	0.8082016314036363	clone2	shuffled	1.549203309762422
0.023725086965649414	0.014740705793119951	clone2	shuffled	0.6213130352045672
0.6468348115424467	0.5807406314389616	clone2	shuffled	0.8978190738592493
36.87004927865352	36.15897388434528	clone2	shuffled	0.9807140102001457
0.053612827348636885	0.02338647963502645	clone2	shuffled	0.4362105263157895
0.31415988135199135	0.3117896300376306	clone2	shuffled	0.9924552705324424
0.05348490902373487	0.04760998825620633	clone2	shuffled	0.8901574130953193
0.49201150060986937	0.6121216407123408	clone2	shuffled	1.2441205946478684
0.8720041716423133	1.4779520556433912	clone2	shuffled	1.694891038032363
0.09527657822995651	0.030237516423370237	clone2	shuffled	0.3173656840445081
0.26607764040352966	0.2087057716648408	clone2	shuffled	0.7843792185931916
0.06718936889075784	0.14586653388493376	clone2	shuffled	2.170976395418982
0.045441103769602545	0.044628446176107416	clone2	shuffled	0.9821162444113264
0.6574258844987821	0.9833666825359354	clone2	shuffled	1.4957833357681813
0.024913974926503397	0.017752770250042404	clone2	shuffled	0.712562740486548
0.9750536692619036	1.3181764083315797	clone2	shuffled	1.3519013874686643
0.858290574752083	1.9018571345990776	clone2	shuffled	2.2158662701712974
0.17651223915008055	0.2471040239958852	clone2	shuffled	1.3999257229170585
0.6666416473472372	1.6736278441896717	clone2	shuffled	2.510535984137097
0.17555661401698908	0.052736431896312795	clone2	shuffled	0.30039558572945224
0.07045934825505966	0.08698192049775409	clone2	shuffled	1.2344979431669374
0.7643609012372713	1.1394970903059818	clone2	shuffled	1.4907841158037747
0.028663110537234388	0.038989850776582936	clone2	shuffled	1.3602798177097266
0.5016411168624194	0.7290913452158378	clone2	shuffled	1.4534122517229766
0.1664706506452727	0.16422004401656487	clone2	shuffled	0.9864804599490419
0.3274468330056367	0.4701322787628759	clone2	shuffled	1.4357514911582088
0.030263970750346324	0.030983557341610273	clone2	shuffled	1.0237770052449484
0.1688070412265712	0.18283158425764698	clone2	shuffled	1.0830803201642056
0.32449869184701274	0.06720226821763872	clone2	shuffled	0.207095652173913
6.845887764461732	9.607127261888149	clone2	shuffled	1.4033427938682432
0.2599093435306812	0.25983051472521035	clone2	shuffled	0.9996967065346709
0.07249582948637784	0.07080970354737039	clone2	shuffled	0.9767417525814464
1.480199371996271	2.395116176422671	clone2	shuffled	1.618103764760079
0.04712661581537022	0.028576249578333945	clone2	shuffled	0.6063717728064377
0.16015374277731753	0.17269873578093345	clone2	shuffled	1.078330938672216
0.018578255540180274	0.014585533202823837	clone2	shuffled	0.785086262339263
1.3827730134472258	1.9430599699044175	clone2	shuffled	1.4051908382709954
0.02965071525155139	0.030183426556424166	clone2	shuffled	1.017966221062573
0.48967134772489734	0.376534514410569	clone2	shuffled	0.76895353620345
0.37129422493910713	0.3359887672661521	clone2	shuffled	0.9049124513618676
0.6405660611615135	0.3512599578772481	clone2	shuffled	0.5483586770743397
0.05913588914146487	0.06253807683206192	clone2	shuffled	1.0575316908224435
0.08189782636667561	0.054584130299372244	clone2	shuffled	0.6664905861479937
0.7519972189051245	1.4813801823541086	clone2	shuffled	1.9699277405718791
0.04988250325627383	0.039179117910307995	clone2	shuffled	0.7854280630028396
0.10035568818930107	0.034466761084513735	clone2	shuffled	0.34344601393693835
6.900433643121417	7.237941975425509	clone2	shuffled	1.0489111771461685
0.22307450941441248	0.3329736547478981	clone2	shuffled	1.4926566716294891
0.01084295918728221	0.011279690104289775	clone2	shuffled	1.0402778346265298
0.7969603219929976	0.7248252193121234	clone2	shuffled	0.9094872094755202
0.7645437491958076	0.945803770483891	clone2	shuffled	1.2370826018507683
0.11933651022255531	0.0970534242172568	clone2	shuffled	0.8132751999891573
0.4056402951752969	1.0117404022942504	clone2	shuffled	2.494181210121219
0.03294084981410457	0.03205733645198337	clone2	shuffled	0.9731787926812108
0.026812057129828825	0.03116704415583748	clone2	shuffled	1.162426441392431
0.04693097602434361	0.019097453447135496	clone2	shuffled	0.40692640692640697
1.788653719827265	3.421749754756947	clone2	shuffled	1.9130308548976123
1.4250337881743484	3.230658994064889	clone2	shuffled	2.267075364019108
0.04330787758667783	0.07223929292439084	clone2	shuffled	1.6680404801599595
0.8715451705941355	1.2060379863290618	clone2	shuffled	1.3837928624019582
0.3474743279208833	0.6025879213719992	clone2	shuffled	1.7341940769483348
0.035508622071328766	0.02259639586357285	clone2	shuffled	0.6363636363636364
0.015259903700075171	0.015230935406933894	clone2	shuffled	0.9981016726113983
0.04805966712642018	0.031174448239354755	clone2	shuffled	0.6486613433536872
0.2828800886097761	0.5082181230404563	clone2	shuffled	1.7965849966256435
0.017976286952406106	0.013374811232632566	clone2	shuffled	0.744025241032457
0.08964629078243123	0.08406964033934884	clone2	shuffled	0.9377927363819575
0.5477481483822471	0.5233531818268583	clone2	shuffled	0.9554631692915104
0.017544374490678145	0.011100357886664008	clone2	shuffled	0.6327018322917105
0.020835637744333408	0.010850426394560212	clone2	shuffled	0.5207628644585723
0.13605242544430926	0.08930860761858772	clone2	shuffled	0.6564278977528752
0.07206316456391515	0.06787435742766337	clone2	shuffled	0.9418731169856329
2.6761237812957823	6.044090260885186	clone2	shuffled	2.2585241770687565
0.3404734332450697	0.43043513100432496	clone2	shuffled	1.2642253079831391
3.4418983681384048	2.366935502082374	clone2	shuffled	0.6876831471821063
0.21848073662896086	0.4093012447256782	clone2	shuffled	1.8733974035467573
0.0673076127204992	0.07574901838173105	clone2	shuffled	1.1254153181198912
0.0037021068148111362	0.0009932481698273782	clone2	shuffled	0.26829268292682934
0.36234370449964	0.43474150953603213	clone2	shuffled	1.1998042304512126
0.18758093655777808	0.10543180104398613	clone2	shuffled	0.5620603190213381
0.5278549677081475	0.42603562751850665	clone2	shuffled	0.8071073563412269
0.43901569106370103	0.5741662085700513	clone2	shuffled	1.3078489453962137
0.11433846080599626	0.18001768069117324	clone2	shuffled	1.5744280570351403
0.04997844199995033	0.04428366378818535	clone2	shuffled	0.8860553073709133
1.159239126754268	1.3051727433775082	clone2	shuffled	1.1258874146457054
0.1290996882555176	0.15023578832642967	clone2	shuffled	1.163719218508715
0.0020316439837378187	0.00033860733062296997	clone2	shuffled	0.16666666666666677
0.12929640299045095	0.1575192700238622	clone2	shuffled	1.21828037269912
0.2667068856929373	0.45354354231227134	clone2	shuffled	1.7005318071706674
0.6363560433507679	0.46817733214666724	clone2	shuffled	0.7357160147037398
0.17019156897845178	0.19286521998194603	clone2	shuffled	1.1332242903663754
1.4370043635198004	1.4361917059263054	clone2	shuffled	0.9994344779917685
0.6195430606942353	1.1795124219838815	clone2	shuffled	1.9038425201021005
0.521685542144197	0.63957153752266	clone2	shuffled	1.2259713675290596
0.0029910314205028998	0.0006207801061421112	clone2	shuffled	0.20754716981132074
0.007238672267984377	0.007332504967520623	clone2	shuffled	1.0129626948233663
0.12291446101613801	0.11734449550270533	clone2	shuffled	0.9546842131724323
0.9480271608226803	1.562431753107212	clone2	shuffled	1.6480875418710186
0.28990807187203954	0.2615998397676534	clone2	shuffled	0.9023544535287003
0.06827828706828505	0.02119164827078205	clone2	shuffled	0.31037170351957283
13.380678162761772	25.80841810532373	clone2	shuffled	1.9287825169540491
0.03504209641580378	0.04024725440692916	clone2	shuffled	1.148540142386512
0.8241852919510028	0.2377789799329373	clone2	shuffled	0.288501848134258
0.08228158134138165	0.06929190124030882	clone2	shuffled	0.8421313750986459
0.6959932594567384	1.5110518772021626	clone2	shuffled	2.17107257386605
0.0689856001589197	0.06690880853109883	clone2	shuffled	0.9698952879581153
1.543564090466849	1.5299069281317226	clone2	shuffled	0.9911521896502555
0.1673848904379547	0.20900822873862696	clone2	shuffled	1.2486684323284303
0.4219197831709147	0.49126774512802396	clone2	shuffled	1.1643629067021424
7.389134316498528	8.075040377789136	clone2	shuffled	1.0928263084566092
0.42559931616368435	0.5974045523091579	clone2	shuffled	1.4036783651207694
7.052894012358201	17.0029481795763	clone2	shuffled	2.4107760799727664
0.9421668353791128	1.738078701458701	clone2	shuffled	1.8447674405343784
0.016828784331961597	0.009785751855003827	clone2	shuffled	0.5814889336016097
0.019082404232441143	0.01954294520023075	clone2	shuffled	1.0241343261666505
0.8988508957131345	1.0822403913874632	clone2	shuffled	1.2040266039105745
0.14646648201280235	0.23768418225411084	clone2	shuffled	1.6227889069755586
0.6520899973137151	0.6502840915503927	clone2	shuffled	0.997230588153841
0.16972504332292682	0.1562735091249365	clone2	shuffled	0.9207451420566334
0.5888456725606916	0.801189704522986	clone2	shuffled	1.3606106690720534
0.018007460325701552	0.035472918199604776	clone2	shuffled	1.9699012274915446
0.011249287984029773	0.002298567413315039	clone2	shuffled	0.20433003551675769
0.3208417326762847	0.4613380337360197	clone2	shuffled	1.4378990846601918
16.258456718082307	22.94024309457496	clone2	shuffled	1.410972978084772
0.7129715953597253	1.125701747956933	clone2	shuffled	1.5788872309688118
0.6477671103927619	1.0401711642856084	clone2	shuffled	1.605779527236138
0.005711176976507423	0.0027693213059374333	clone2	shuffled	0.48489502554882596
0.5445332598931657	0.4216772822863147	clone2	shuffled	0.7743829685794498
1.2032975839238271	1.1546284236022855	clone2	shuffled	0.9595535128036768
0.11141084130377368	0.10170359548272984	clone2	shuffled	0.9128698275011137
1.066974272615019	1.4723325983498097	clone2	shuffled	1.379913870595313
0.0028894492213160086	0.001264134034325754	clone2	shuffled	0.43750000000000006
0.03586980322399327	0.04557147597485267	clone2	shuffled	1.2704690820375053
0.5274712127334416	0.46222039539761506	clone2	shuffled	0.8762950171295868
0.0034876555054165885	0.002129998909998156	clone2	shuffled	0.6107251437792836
0.057808736520606516	0.05663791905558452	clone2	shuffled	0.9797467037771246
0.582551338514778	0.8395477965599599	clone2	shuffled	1.4411567548714206
0.02261896968561438	0.01693036653114849	clone2	shuffled	0.7485029940119761
0.7648161399817753	0.965740157280479	clone2	shuffled	1.2627089136789025
0.6087313286274438	0.6155497997130172	clone2	shuffled	1.011201117414061
0.08218564259770514	0.09523831229325391	clone2	shuffled	1.158819342198746
0.061069713229689404	0.05440027380097594	clone2	shuffled	0.8907897372363772
53.208602432103575	106.24279376466026	clone2	shuffled	1.9967221259049335
0.21907329945755102	0.12479354718423435	clone2	shuffled	0.5696428889017354
0.008544191642719603	0.00816043666801357	clone2	shuffled	0.9550858652575958
0.024345867071791528	0.016355980333381422	clone2	shuffled	0.6718175321154353
0.2625109765209677	0.3278529192094013	clone2	shuffled	1.2489112781278862
0.0461785152896259	0.055236779766403246	clone2	shuffled	1.1961575511894447
0.1706073035343833	0.281060929230325	clone2	shuffled	1.6474144037666092
0.42725472978006324	0.5169782407159562	clone2	shuffled	1.210000041385334
0.11444927775056378	0.12685564114008704	clone2	shuffled	1.1084005389405975
0.38857448571189934	0.1938978444257333	clone2	shuffled	0.49899787957126684
0.2679663168476711	0.43107987887046	clone2	shuffled	1.6087091987591595
1.437320397028382	2.4190083863519285	clone2	shuffled	1.6829987185551374
0.48592860803041144	0.8180757423785192	clone2	shuffled	1.6835307262405934
0.06883322686013937	0.043372981735069455	clone2	shuffled	0.6301169320915029
0.33531406080735526	0.4155613159653453	clone2	shuffled	1.239319684252948
0.6701641041616345	0.9457124298036037	clone2	shuffled	1.4111654502693427
0.06125030380602164	0.04135605248297809	clone2	shuffled	0.6751975078189294
0.0024266858694646167	0.00016930366531148515	clone2	shuffled	0.06976744186046523
0.002595989534776102	0.0007449361273705335	clone2	shuffled	0.2869565217391304
0.04898970859453127	0.05878361683019623	clone2	shuffled	1.199917666723134
1.109924731352706	1.391033287301007	clone2	shuffled	1.2532681253130593
0.019752094286339904	0.02311855859900994	clone2	shuffled	1.170435816266744
0.05244350336688556	0.0525019280049238	clone2	shuffled	1.00111404910594
0.13894187466562524	0.16553294660431334	clone2	shuffled	1.1913827059170006
7.829098108087976	9.674655965725945	clone2	shuffled	1.2357305825215532
1.3090559401884012	0.19761123815156523	clone2	shuffled	0.15095706156233837
0.5438886518637575	1.0516512439674373	clone2	shuffled	1.933578206428313
0.08221385987525706	0.11639930427238712	clone2	shuffled	1.4158112080979968
8.406258065438498	11.863892753651383	clone2	shuffled	1.411316742990393
0.5738491301177677	0.9406369063421699	clone2	shuffled	1.6391710938886122
0.19777301720952944	0.4037277333650271	clone2	shuffled	2.0413691365051085
0.11108577826637563	0.10843270858723066	clone2	shuffled	0.9761169276522229
0.22703621518270123	0.34100282187633274	clone2	shuffled	1.5019754518102761
0.7153328171452694	1.3757381746184698	clone2	shuffled	1.9232141202590536
0.40129031966789386	0.6837169651827255	clone2	shuffled	1.7037963082402954
0.28136914745446295	0.4260577009223933	clone2	shuffled	1.5142303439340197
0.0835779636929096	0.08951791767114127	clone2	shuffled	1.0710708147910475
0.003149048174793619	0.001523732987803364	clone2	shuffled	0.48387096774193544
0.7940200816720882	1.309550518598743	clone2	shuffled	1.649266245056453
0.033160944579009505	0.023950825186064728	clone2	shuffled	0.7222600408441117
0.39314568467530947	0.5229610235564399	clone2	shuffled	1.3301965249557353
0.07163238079328925	0.044820672913973715	clone2	shuffled	0.6257040798813246
0.34587045786483245	0.2394322038650521	clone2	shuffled	0.6922597707336519
0.4139361747755598	0.7319574090899873	clone2	shuffled	1.768285677101939
88.588805039681	125.23238214652574	clone2	shuffled	1.413636656352134
0.10379443374696101	0.07246196875331554	clone2	shuffled	0.6981296215745976
0.38630171226544513	0.803839979206647	clone2	shuffled	2.080860513127347
0.04354490271811392	0.05040019185908471	clone2	shuffled	1.1574303469076097
0.08105695149562858	0.1013153388256141	clone2	shuffled	1.2499278218115328
0.023445171572334427	0.023588624841120964	clone2	shuffled	1.0061186700359153
0.14248596472614566	0.22947247390741332	clone2	shuffled	1.6104917726349643
0.4445011298197932	0.42463616642324564	clone2	shuffled	0.9553095322736276
0.3431762722041757	0.4180931617270227	clone2	shuffled	1.2183043980333075
0.008961807350487934	0.011040133799179444	clone2	shuffled	1.2319092976907557
0.16617493357652863	0.29141185735825825	clone2	shuffled	1.753645096082161
0.11478788508118676	0.18560023650059357	clone2	shuffled	1.6168974310252593
0.5654817667477067	0.7817444292254516	clone2	shuffled	1.3824396739112403
4.1251221808117995	7.284294031928553	clone2	shuffled	1.7658371589117507
0.020079414705942107	0.014295508879928592	clone2	shuffled	0.7119484850172509
0.14197523200245604	0.15887735755163335	clone2	shuffled	1.1190498181322563
0.45027250365507804	0.5053629706239087	clone2	shuffled	1.1223491697175263
0.17336695327896048	0.2513205703882904	clone2	shuffled	1.4496451926676976
0.08076268560115861	0.1178910185899147	clone2	shuffled	1.4597213764301005
1.1484093356298435	1.1264675806054751	clone2	shuffled	0.9808937855661592
3.108656082553972	4.394308440509507	clone2	shuffled	1.4135717569951591
0.09940006305620958	0.05226943457669098	clone2	shuffled	0.5258491088394303
0.022453428323976485	0.013651649395727704	clone2	shuffled	0.6079984400934462
4.280666349128237	8.361041099159575	clone2	shuffled	1.953210182069507
2.988187118925666	3.9080448262074365	clone2	shuffled	1.307831360846132
0.4613299141517548	0.7044190667509234	clone2	shuffled	1.5269312592619004
0.3214737996934475	0.317455659370055	clone2	shuffled	0.9875008777473493
0.1215826055156877	0.1719461830334126	clone2	shuffled	1.4142334119597935
7.013895316157664	11.596104631698424	clone2	shuffled	1.6533044918684323
0.005880480641818909	0.0026524240898799303	clone2	shuffled	0.45105566218809984
0.8738552250497188	0.428518863814389	clone2	shuffled	0.4903774121050864
0.7898505086258337	0.5028506469231373	clone2	shuffled	0.6366402774089326
0.6979424462849634	1.1176929886400135	clone2	shuffled	1.6014113980161482
2.0661668822466672	2.5704890039962778	clone2	shuffled	1.2440858606741536
0.4013926543278155	0.5426981943063286	clone2	shuffled	1.352038181204755
19.537851784799237	33.017266976186846	clone2	shuffled	1.6899128594001727
0.050046163466074926	0.0518275658798994	clone2	shuffled	1.0355951843348001
0.6096286380535947	1.0457508232661608	clone2	shuffled	1.715389924274235
0.2664162477341526	0.316327134998155	clone2	shuffled	1.1873417544481248
0.32024728869585767	0.4443649441098759	clone2	shuffled	1.3875681693339617
0.1931303344763212	0.22076626996570464	clone2	shuffled	1.1430947425442985
0.3292768175124701	0.28399537150357385	clone2	shuffled	0.8624821317486725
0.11486915084053625	0.084900400506454	clone2	shuffled	0.7391053201421721
0.21029321137449744	0.2535081536881328	clone2	shuffled	1.2054985133907945
0.1356460966475617	0.1665487258379492	clone2	shuffled	1.227818049720069
2.121205622687594	2.069060093771657	clone2	shuffled	0.9754170324846357
0.028646180170703247	0.03189616351774429	clone2	shuffled	1.1134525904561905
0.09553241487976054	0.10843061024871145	clone2	shuffled	1.1350138106022432
0.1941724925939052	0.3314413319279626	clone2	shuffled	1.7069427677438491
0.0227769864399051	0.008555478553740368	clone2	shuffled	0.37561942517343894
0.008675872271295203	0.010729958158182507	clone2	shuffled	1.2367584287384459
0.42745225072292664	0.7321869562736352	clone2	shuffled	1.7129093484367608
0.0368122602942272	0.025407252254212323	clone2	shuffled	0.6901845214377293
2.1136923022514376	1.4963628094280135	clone2	shuffled	0.707937862021892
0.7694456546521261	0.7855945621381436	clone2	shuffled	1.020987716791147
0.12763991443016526	0.14099826855917044	clone2	shuffled	1.1046565581671073
0.07410985776234731	0.07004656979487169	clone2	shuffled	0.9451720986902225
0.00592562828590197	0.008114190084751052	clone2	shuffled	1.3693383542224586
0.6297118150632105	0.5548841358431031	clone2	shuffled	0.8811715495403304
0.11762466205107251	0.04878309085062273	clone2	shuffled	0.4147352264395129
0.009537439812546981	0.008747356041093385	clone2	shuffled	0.9171597633136095
1.23587537143343	1.3803852362163245	clone2	shuffled	1.1169291565502149
1.7983661067606345	1.7946639999458232	clone2	shuffled	0.9979414053674088
0.2049387007862462	0.2987984730409059	clone2	shuffled	1.4579894958568937
0.20567009262039182	0.09518945274138735	clone2	shuffled	0.4628259341385131
0.04385642146228705	0.027102613953169714	clone2	shuffled	0.6179850760617976
0.34679259849522903	0.47650244184820684	clone2	shuffled	1.374027138744607
0.03430092259210683	0.03285619798144883	clone2	shuffled	0.9578808818690359
0.06810804282705518	0.08699442183802943	clone2	shuffled	1.2773002750781122
0.03829648909345788	0.034955563431311246	clone2	shuffled	0.9127615679339817
0.09407640335808176	0.12242941727868775	clone2	shuffled	1.3013828431842391
0.42799966590743377	0.43544332927244905	clone2	shuffled	1.017391750409976
2.4518857794703126	3.1209058126032594	clone2	shuffled	1.272859379802544
0.036975920504028294	0.030239637890183586	clone2	shuffled	0.8178197453364053
0.11884364844131519	0.16503750918840263	clone2	shuffled	1.3886944010297522
0.313166633182164	0.3529710097795074	clone2	shuffled	1.1271028659499298
2.9062046407263353	5.0067933795677	clone2	shuffled	1.7227945029763538
1.951130685123024	2.4958063535515755	clone2	shuffled	1.2791589884683754
1.2916018609858892	1.313637701278198	clone2	shuffled	1.017060861367518
1.4617151740479306	1.5402209267321991	clone2	shuffled	1.0537079686098232
0.33578560286777837	0.43150086747158345	clone2	shuffled	1.2850487447536418
6.245484295015775	8.640655175625003	clone2	shuffled	1.383504427754418
0.005094159174038901	0.003995942005541655	clone2	shuffled	0.7844164010237386
1.11548541618227	1.0402316616443872	clone2	shuffled	0.932537213444316
0.12189863902426912	0.10634523490797368	clone2	shuffled	0.872407073279966
0.14286407624534134	0.21649142685501696	clone2	shuffled	1.5153664416185
0.9493533728676206	1.5267244901758206	clone2	shuffled	1.608173029990077
0.13890801393256297	0.15793838837811638	clone2	shuffled	1.1369998310881637
0.0908069614657333	0.07161439485907509	clone2	shuffled	0.7886443253152934
0.4055838606201932	0.5539011563348091	clone2	shuffled	1.365688357243354
0.1756318600904608	0.1313376450018325	clone2	shuffled	0.747800797270984
0.062258601190543376	0.07476976018893736	clone2	shuffled	1.200954707609048
0.07034002948141159	0.07589794469469606	clone2	shuffled	1.0790149684931996
0.00995505552031531	0.006162653417338049	clone2	shuffled	0.6190476190476191
1.2136679977697065	2.239680277167677	clone2	shuffled	1.8453813409296604
3.4125478847200057	6.65455310691498	clone2	shuffled	1.9500248294570013
0.6931066319631776	0.6194256768196194	clone2	shuffled	0.8936946326211569
0.2531729388031209	0.27530275296788265	clone2	shuffled	1.0874098719609637
1.5316338255178998	0.9477844922357338	clone2	shuffled	0.6188061901252763
1.0268304924178293	1.0252116385466856	clone2	shuffled	0.9984234458529452
1.5282552768190172	1.1860918500703899	clone2	shuffled	0.7761084604524825
1.1841832001101602	1.0637303020264453	clone2	shuffled	0.8982818722031273
7.034812784006898	15.86196040874745	clone2	shuffled	2.25478074481362
0.09397482115889488	0.06935860363706606	clone2	shuffled	0.7380551809701544
0.35893505737136877	0.40033803410794794	clone2	shuffled	1.1153494925789373
1.8689939524730752	2.3071152118208373	clone2	shuffled	1.2344155575078426
2.5087191387635412	2.485468102060764	clone2	shuffled	0.9907319092266993
0.021716016803953127	0.02308401146442565	clone2	shuffled	1.062994732082888
0.06945212581444467	0.08837765655142522	clone2	shuffled	1.2724975011930364
0.0995580798105003	0.05887436380602296	clone2	shuffled	0.5913569638756084
0.018028959203836348	0.014565323180230889	clone2	shuffled	0.8078848598831796
12.837083597635166	22.119175775347394	clone2	shuffled	1.7230686087782559
0.8399719181653804	1.1178825421171006	clone2	shuffled	1.3308570416957712
0.006930163366750115	0.00735151442202622	clone2	shuffled	1.0607995847973346
2.151307814379976	3.332721600483299	clone2	shuffled	1.5491607375785115
0.21719026646892	0.28101275089035915	clone2	shuffled	1.2938551780384329
0.13591698251206008	0.10318494055183966	clone2	shuffled	0.7591762165753196
0.6098938804625829	1.0332602194466785	clone2	shuffled	1.6941639399021142
0.475382118372608	0.7790803322853486	clone2	shuffled	1.6388507311810572
0.4137510694348194	0.7105292951853185	clone2	shuffled	1.7172869091453848
0.0567280147903682	0.07452623502774433	clone2	shuffled	1.3137465730670708
0.20109663627477756	0.3363550299447255	clone2	shuffled	1.672603958850567
0.11517916466323996	0.09459612012723362	clone2	shuffled	0.821295417481218
0.005410192682620337	0.006555233046577688	clone2	shuffled	1.2116450247022938
1.600652032308657	4.189341180230921	clone2	shuffled	2.617271646598004
0.0053895000124156035	0.0036451436934361826	clone2	shuffled	0.676341717235178
0.04138910271314768	0.024454485642198216	clone2	shuffled	0.5908435805357528
0.2407949597170146	0.05808244411286008	clone2	shuffled	0.2412112121496203
0.08899353109506364	0.1107681113728299	clone2	shuffled	1.2446759894773303
0.31108482514944497	0.4685147820108274	clone2	shuffled	1.5060676192924332
2.4917097638552477	4.244556555074784	clone2	shuffled	1.7034714944117244
0.9758776137664196	0.9735750839181834	clone2	shuffled	0.9976405547009635
0.057326221074468775	0.04009558337562593	clone2	shuffled	0.6994283353082067
1.1063994528105539	1.137822613921005	clone2	shuffled	1.0284012804151592
0.006930163366750114	0.0015124460767825983	clone2	shuffled	0.2182410423452769
0.04359005036219698	0.053939677379821666	clone2	shuffled	1.2374309488433235
0.2637425039234557	0.534926494522529	clone2	shuffled	2.0282149693921814
0.09008083685673074	0.08971965570406625	clone2	shuffled	0.9959904773837865
0.5096943278757357	0.8655850609210878	clone2	shuffled	1.6982434639377013
3.2034811843430986	2.2284602921793475	clone2	shuffled	0.6956370785228484
0.003871410480122621	0.0020675390595849235	clone2	shuffled	0.5340531752446559
0.050369721582003556	0.05483360992936909	clone2	shuffled	1.0886224542674545
0.006140079595296518	0.001557593720865661	clone2	shuffled	0.2536764705882353
0.5654685986848491	0.8007025971084074	clone2	shuffled	1.4159983400858314
0.7737764424107939	1.2784653851150487	clone2	shuffled	1.652241287072317
0.012517184322029116	0.009921194787253014	clone2	shuffled	0.7926059513074842
0.39565137892191937	0.3896918899029551	clone2	shuffled	0.984937524961488
2.6271526961044356	4.096148628952101	clone2	shuffled	1.5591589461190838
0.2054970266514068	0.35043817968776	clone2	shuffled	1.7053199523038498
0.10505856778128675	0.07629951850037585	clone2	shuffled	0.7262569832402235
2.7032829109395	2.6346584919332448	clone2	shuffled	0.9746144146701962
0.9030488204049292	1.5450286565188331	clone2	shuffled	1.7109026905389664
0.14323735051695666	0.24385892447284507	clone2	shuffled	1.7024813960376675
0.017754311035664383	0.002855588488253712	clone2	shuffled	0.16083916083916083
3.273655672462872	3.4964344372115588	clone2	shuffled	1.0680519843985559
0.045204078638166466	0.04439142104467134	clone2	shuffled	0.9820224719101125
0.5440667342376406	0.4345797638203129	clone2	shuffled	0.7987618732640519
0.059835677624752344	0.08260922038329972	clone2	shuffled	1.3806014014141723
0.32178531843762065	0.3503889190983044	clone2	shuffled	1.0888903222793511
0.04375559172383487	0.032300209466847814	clone2	shuffled	0.7381961526360299
0.07057329230917408	0.04369139913788969	clone2	shuffled	0.6190925449032804
0.052828387032693665	0.064438720471502	clone2	shuffled	1.219774520687582
1.6194234194374153	4.059392741313019	clone2	shuffled	2.5066901544027593
0.2819605815919511	0.3945583631270487	clone2	shuffled	1.399338733447668
0.1360373762296149	0.189119066061173	clone2	shuffled	1.3901993062697897
0.7975218458162807	0.7967091882227856	clone2	shuffled	0.9989810215259203
1.7124325826534228	4.718722881786953	clone2	shuffled	2.7555670976986835
[truncated: 14,531 more rows]
